# Supplementary material for: Lower novelty-related locus coeruleus function is associated with Aβ-related cognitive decline in clinically healthy individuals
Source: Nat Commun. 2022 Mar 23;13:1571. doi: 10.1038/s41467-022-28986-2 (PMC8943159; doi:10.1038/s41467-022-28986-2)
Supplement: Supplementary file 4 — Source Data [file 41467_2022_28986_MOESM4_ESM.xlsx]

## Sheet: Fig2d
Reblinded_ID	ROIs	COND	HRF_peak
1	AMYG	Novelty	8.87674
2	AMYG	Novelty	2.88013
3	AMYG	Novelty	7.43657
4	AMYG	Novelty	4.76432
5	AMYG	Novelty	7.28721
6	AMYG	Novelty	9.38391
7	AMYG	Novelty	10.5828
8	AMYG	Novelty	9.14768
9	AMYG	Novelty	6.04705
10	AMYG	Novelty	6.41101
11	AMYG	Novelty	15.5343
12	AMYG	Novelty	6.75926
13	AMYG	Novelty	13.109
14	AMYG	Novelty	7.91461
15	AMYG	Novelty	11.9348
16	AMYG	Novelty	10.6759
17	AMYG	Novelty	7.63078
18	AMYG	Novelty	14.8026
19	AMYG	Novelty	5.86024
20	AMYG	Novelty	6.52673
21	AMYG	Novelty	13.3379
22	AMYG	Novelty	5.4344
23	AMYG	Novelty	2.83498
24	AMYG	Novelty	8.22565
25	AMYG	Novelty	7.7086
26	AMYG	Novelty	13.7317
27	AMYG	Novelty	6.70713
28	AMYG	Novelty	16.371
29	AMYG	Novelty	7.51936
30	AMYG	Novelty	4.26498
31	AMYG	Novelty	8.71568
32	AMYG	Novelty	3.89067
33	AMYG	Novelty	4.91461
34	AMYG	Novelty	4.24584
35	AMYG	Novelty	1.02659
36	AMYG	Novelty	7.49029
37	AMYG	Novelty	5.74994
38	AMYG	Novelty	8.16125
39	AMYG	Novelty	5.84037
40	AMYG	Novelty	8.66557
41	AMYG	Novelty	10.9895
42	AMYG	Novelty	7.47341
43	AMYG	Novelty	7.19445
44	AMYG	Novelty	5.45183
45	AMYG	Novelty	4.38739
46	AMYG	Novelty	2.36082
47	AMYG	Novelty	5.48719
48	AMYG	Novelty	7.68672
49	AMYG	Novelty	17.976
50	AMYG	Novelty	17.0043
51	AMYG	Novelty	5.20537
52	AMYG	Novelty	11.926
53	AMYG	Novelty	2.42067
54	AMYG	Novelty	10.3121
55	AMYG	Novelty	8.09035
56	AMYG	Novelty	8.81063
57	AMYG	Novelty	11.0471
58	AMYG	Novelty	8.50274
59	AMYG	Novelty	4.92617
60	AMYG	Novelty	12.477
61	AMYG	Novelty	8.31984
62	AMYG	Novelty	4.91301
63	AMYG	Novelty	8.37516
64	AMYG	Novelty	11.7068
65	AMYG	Novelty	8.63283
66	AMYG	Novelty	1.72744
67	AMYG	Novelty	7.30539
68	AMYG	Novelty	8.79417
69	AMYG	Novelty	20.1724
70	AMYG	Novelty	6.61496
71	AMYG	Novelty	8.19518
72	AMYG	Novelty	15.9746
73	AMYG	Novelty	8.17069
74	AMYG	Novelty	4.07472
75	AMYG	Novelty	12.5903
76	AMYG	Novelty	5.17737
77	AMYG	Novelty	8.5127
78	AMYG	Novelty	12.8272
79	AMYG	Novelty	15.3449
80	AMYG	Novelty	8.26548
81	AMYG	Novelty	8.77759
82	AMYG	Novelty	11.9612
83	AMYG	Novelty	5.28207
84	AMYG	Novelty	12.8008
85	AMYG	Novelty	10.0272
86	AMYG	Novelty	8.26047
87	AMYG	Novelty	8.51158
88	AMYG	Novelty	13.8265
89	AMYG	Novelty	11.2994
90	AMYG	Novelty	3.29788
91	AMYG	Novelty	12.0338
92	AMYG	Novelty	4.38187
93	AMYG	Novelty	11.1442
94	AMYG	Novelty	7.99443
95	AMYG	Novelty	5.4716
96	AMYG	Novelty	6.96744
97	AMYG	Novelty	7.00555
98	AMYG	Novelty	11.2091
99	AMYG	Novelty	6.55738
100	AMYG	Novelty	6.36788
101	AMYG	Novelty	13.4142
102	AMYG	Novelty	11.3533
103	AMYG	Novelty	10.7905
104	AMYG	Novelty	3.21992
105	AMYG	Novelty	10.299
106	AMYG	Novelty	11.8868
107	AMYG	Novelty	11.7454
108	AMYG	Novelty	7.22148
109	AMYG	Novelty	8.59696
110	AMYG	Novelty	12.4569
111	AMYG	Novelty	13.2279
112	AMYG	Novelty	15.1935
113	AMYG	Novelty	9.76997
114	AMYG	Novelty	6.29905
115	AMYG	Novelty	8.00022
116	AMYG	Novelty	11.0927
117	AMYG	Novelty	7.78371
118	AMYG	Novelty	7.0827
119	AMYG	Novelty	11.4468
120	AMYG	Novelty	5.41756
121	AMYG	Novelty	15.6944
122	AMYG	Novelty	6.79025
123	AMYG	Novelty	12.7573
124	AMYG	Novelty	14.4276
125	AMYG	Novelty	7.45405
126	AMYG	Novelty	6.77936
127	AMYG	Novelty	9.42507
128	AMYG	Novelty	7.25634
1	HIPP	Novelty	4.24442
2	HIPP	Novelty	2.9097
3	HIPP	Novelty	2.3964
4	HIPP	Novelty	2.23944
5	HIPP	Novelty	4.97812
6	HIPP	Novelty	7.44375
7	HIPP	Novelty	4.79485
8	HIPP	Novelty	4.42103
9	HIPP	Novelty	6.20701
10	HIPP	Novelty	1.81637
11	HIPP	Novelty	4.96148
12	HIPP	Novelty	1.16144
13	HIPP	Novelty	7.67592
14	HIPP	Novelty	4.09566
15	HIPP	Novelty	3.3844
16	HIPP	Novelty	10.4187
17	HIPP	Novelty	3.80968
18	HIPP	Novelty	4.53469
19	HIPP	Novelty	2.66738
20	HIPP	Novelty	4.22025
21	HIPP	Novelty	4.37394
22	HIPP	Novelty	7.52224
23	HIPP	Novelty	1.79177
24	HIPP	Novelty	3.1309
25	HIPP	Novelty	4.5281
26	HIPP	Novelty	7.38145
27	HIPP	Novelty	3.33926
28	HIPP	Novelty	7.99144
29	HIPP	Novelty	5.13674
30	HIPP	Novelty	6.51514
31	HIPP	Novelty	3.46429
32	HIPP	Novelty	3.22866
33	HIPP	Novelty	8.76552
34	HIPP	Novelty	3.26041
35	HIPP	Novelty	0.653079
36	HIPP	Novelty	4.21629
37	HIPP	Novelty	3.04504
38	HIPP	Novelty	3.64544
39	HIPP	Novelty	5.94624
40	HIPP	Novelty	5.14063
41	HIPP	Novelty	4.588
42	HIPP	Novelty	2.87541
43	HIPP	Novelty	4.49685
44	HIPP	Novelty	2.45353
45	HIPP	Novelty	2.26783
46	HIPP	Novelty	1.07092
47	HIPP	Novelty	4.79458
48	HIPP	Novelty	4.16936
49	HIPP	Novelty	7.61357
50	HIPP	Novelty	10.3155
51	HIPP	Novelty	5.14368
52	HIPP	Novelty	6.91207
53	HIPP	Novelty	1.80204
54	HIPP	Novelty	5.63224
55	HIPP	Novelty	6.90282
56	HIPP	Novelty	4.29596
57	HIPP	Novelty	9.37769
58	HIPP	Novelty	3.35404
59	HIPP	Novelty	1.68829
60	HIPP	Novelty	8.60094
61	HIPP	Novelty	4.65523
62	HIPP	Novelty	2.20338
63	HIPP	Novelty	3.41582
64	HIPP	Novelty	9.46904
65	HIPP	Novelty	4.96599
66	HIPP	Novelty	6.45127
67	HIPP	Novelty	5.42704
68	HIPP	Novelty	6.18364
69	HIPP	Novelty	10.4508
70	HIPP	Novelty	1.10287
71	HIPP	Novelty	4.25371
72	HIPP	Novelty	12.1334
73	HIPP	Novelty	7.91176
74	HIPP	Novelty	1.80374
75	HIPP	Novelty	3.23215
76	HIPP	Novelty	5.06285
77	HIPP	Novelty	3.12554
78	HIPP	Novelty	5.36044
79	HIPP	Novelty	5.14529
80	HIPP	Novelty	4.72061
81	HIPP	Novelty	1.97198
82	HIPP	Novelty	4.6254
83	HIPP	Novelty	3.28661
84	HIPP	Novelty	7.57915
85	HIPP	Novelty	6.69819
86	HIPP	Novelty	3.54313
87	HIPP	Novelty	8.50418
88	HIPP	Novelty	8.22527
89	HIPP	Novelty	4.19126
90	HIPP	Novelty	3.8459
91	HIPP	Novelty	6.19623
92	HIPP	Novelty	4.23965
93	HIPP	Novelty	2.09181
94	HIPP	Novelty	5.90848
95	HIPP	Novelty	3.64528
96	HIPP	Novelty	3.11593
97	HIPP	Novelty	6.85102
98	HIPP	Novelty	4.40334
99	HIPP	Novelty	7.3503
100	HIPP	Novelty	5.20108
101	HIPP	Novelty	6.11455
102	HIPP	Novelty	6.72064
103	HIPP	Novelty	4.55584
104	HIPP	Novelty	2.25178
105	HIPP	Novelty	3.72361
106	HIPP	Novelty	4.71221
107	HIPP	Novelty	3.62065
108	HIPP	Novelty	4.09223
109	HIPP	Novelty	1.14067
110	HIPP	Novelty	5.75905
111	HIPP	Novelty	8.6171
112	HIPP	Novelty	10.1384
113	HIPP	Novelty	6.79208
114	HIPP	Novelty	3.28387
115	HIPP	Novelty	3.66533
116	HIPP	Novelty	6.19542
117	HIPP	Novelty	2.04742
118	HIPP	Novelty	3.85905
119	HIPP	Novelty	4.8713
120	HIPP	Novelty	5.20446
121	HIPP	Novelty	11.198
122	HIPP	Novelty	3.7035
123	HIPP	Novelty	6.97982
124	HIPP	Novelty	8.07485
125	HIPP	Novelty	3.91039
126	HIPP	Novelty	3.71747
127	HIPP	Novelty	2.51021
128	HIPP	Novelty	7.57052
1	PHG	Novelty	7.13921
2	PHG	Novelty	3.06814
3	PHG	Novelty	1.0673
4	PHG	Novelty	4.69049
5	PHG	Novelty	5.73635
6	PHG	Novelty	5.27176
7	PHG	Novelty	8.24952
8	PHG	Novelty	3.97598
9	PHG	Novelty	7.005
10	PHG	Novelty	6.30846
11	PHG	Novelty	4.23092
12	PHG	Novelty	2.32482
13	PHG	Novelty	1.98492
14	PHG	Novelty	3.27877
15	PHG	Novelty	1.52948
16	PHG	Novelty	5.63261
17	PHG	Novelty	4.64366
18	PHG	Novelty	2.03122
19	PHG	Novelty	3.4306
20	PHG	Novelty	5.54785
21	PHG	Novelty	4.57316
22	PHG	Novelty	5.90303
23	PHG	Novelty	3.41485
24	PHG	Novelty	4.66661
25	PHG	Novelty	6.43254
26	PHG	Novelty	1.77934
27	PHG	Novelty	2.26019
28	PHG	Novelty	9.25898
29	PHG	Novelty	3.98714
30	PHG	Novelty	6.42828
31	PHG	Novelty	5.51008
32	PHG	Novelty	5.97418
33	PHG	Novelty	6.56298
34	PHG	Novelty	4.24676
35	PHG	Novelty	2.53765
36	PHG	Novelty	4.89305
37	PHG	Novelty	1.24551
38	PHG	Novelty	5.61804
39	PHG	Novelty	5.94939
40	PHG	Novelty	3.78105
41	PHG	Novelty	4.90756
42	PHG	Novelty	5.35602
43	PHG	Novelty	2.82058
44	PHG	Novelty	4.44016
45	PHG	Novelty	2.96392
46	PHG	Novelty	3.71445
47	PHG	Novelty	7.01229
48	PHG	Novelty	1.64875
49	PHG	Novelty	2.66919
50	PHG	Novelty	9.55014
51	PHG	Novelty	1.11545
52	PHG	Novelty	5.15257
53	PHG	Novelty	0.900265
54	PHG	Novelty	5.21909
55	PHG	Novelty	3.41301
56	PHG	Novelty	2.85797
57	PHG	Novelty	9.43729
58	PHG	Novelty	3.91297
59	PHG	Novelty	1.71881
60	PHG	Novelty	6.47588
61	PHG	Novelty	2.51854
62	PHG	Novelty	0.881878
63	PHG	Novelty	3.13394
64	PHG	Novelty	8.91603
65	PHG	Novelty	5.32562
66	PHG	Novelty	2.57907
67	PHG	Novelty	3.01013
68	PHG	Novelty	3.33423
69	PHG	Novelty	8.37403
70	PHG	Novelty	2.02915
71	PHG	Novelty	4.7445
72	PHG	Novelty	1.99582
73	PHG	Novelty	7.67344
74	PHG	Novelty	3.21677
75	PHG	Novelty	1.86762
76	PHG	Novelty	1.64691
77	PHG	Novelty	6.85825
78	PHG	Novelty	2.59783
79	PHG	Novelty	4.27244
80	PHG	Novelty	5.1976
81	PHG	Novelty	1.74758
82	PHG	Novelty	3.11675
83	PHG	Novelty	2.39056
84	PHG	Novelty	7.51045
85	PHG	Novelty	8.32883
86	PHG	Novelty	1.50768
87	PHG	Novelty	2.79723
88	PHG	Novelty	4.12768
89	PHG	Novelty	5.41937
90	PHG	Novelty	2.34372
91	PHG	Novelty	1.68438
92	PHG	Novelty	6.57958
93	PHG	Novelty	1.42994
94	PHG	Novelty	4.87842
95	PHG	Novelty	1.97586
96	PHG	Novelty	5.68935
97	PHG	Novelty	7.98831
98	PHG	Novelty	2.31041
99	PHG	Novelty	6.4109
100	PHG	Novelty	1.61178
101	PHG	Novelty	5.16588
102	PHG	Novelty	7.63486
103	PHG	Novelty	4.788
104	PHG	Novelty	3.46413
105	PHG	Novelty	3.98567
106	PHG	Novelty	2.42845
107	PHG	Novelty	3.75911
108	PHG	Novelty	5.04921
109	PHG	Novelty	2.74247
110	PHG	Novelty	6.55282
111	PHG	Novelty	6.91895
112	PHG	Novelty	8.15086
113	PHG	Novelty	1.90271
114	PHG	Novelty	3.57014
115	PHG	Novelty	5.27321
116	PHG	Novelty	3.85887
117	PHG	Novelty	4.68695
118	PHG	Novelty	3.02173
119	PHG	Novelty	8.35922
120	PHG	Novelty	3.48019
121	PHG	Novelty	7.30691
122	PHG	Novelty	4.4477
123	PHG	Novelty	5.71739
124	PHG	Novelty	3.35444
125	PHG	Novelty	2.35219
126	PHG	Novelty	2.42847
127	PHG	Novelty	1.25935
128	PHG	Novelty	9.83387
1	TFC	Novelty	16.6988
2	TFC	Novelty	14.6079
3	TFC	Novelty	9.73726
4	TFC	Novelty	16.9162
5	TFC	Novelty	17.1909
6	TFC	Novelty	26.2205
7	TFC	Novelty	13.0271
8	TFC	Novelty	18.7131
9	TFC	Novelty	11.5709
10	TFC	Novelty	9.88664
11	TFC	Novelty	21.5692
12	TFC	Novelty	18.1347
13	TFC	Novelty	21.4992
14	TFC	Novelty	12.6695
15	TFC	Novelty	26.5998
16	TFC	Novelty	22.4945
17	TFC	Novelty	19.4105
18	TFC	Novelty	21.266
19	TFC	Novelty	28.3723
20	TFC	Novelty	14.4839
21	TFC	Novelty	40.9448
22	TFC	Novelty	2.58405
23	TFC	Novelty	13.4534
24	TFC	Novelty	23.1872
25	TFC	Novelty	17.5763
26	TFC	Novelty	24.5909
27	TFC	Novelty	14.7297
28	TFC	Novelty	28.032
29	TFC	Novelty	21.4128
30	TFC	Novelty	15.1589
31	TFC	Novelty	23.4987
32	TFC	Novelty	20.0923
33	TFC	Novelty	15.7473
34	TFC	Novelty	16.9787
35	TFC	Novelty	16.6176
36	TFC	Novelty	10.5935
37	TFC	Novelty	8.64544
38	TFC	Novelty	18.9683
39	TFC	Novelty	16.595
40	TFC	Novelty	12.3792
41	TFC	Novelty	22.8516
42	TFC	Novelty	12.7354
43	TFC	Novelty	13.9376
44	TFC	Novelty	12.2211
45	TFC	Novelty	19.347
46	TFC	Novelty	14.1924
47	TFC	Novelty	14.0657
48	TFC	Novelty	18.7716
49	TFC	Novelty	26.9091
50	TFC	Novelty	20.81
51	TFC	Novelty	14.1368
52	TFC	Novelty	31.0714
53	TFC	Novelty	22.2066
54	TFC	Novelty	23.0591
55	TFC	Novelty	24.3241
56	TFC	Novelty	14.4824
57	TFC	Novelty	10.9777
58	TFC	Novelty	17.513
59	TFC	Novelty	12.1574
60	TFC	Novelty	30.3569
61	TFC	Novelty	17.7393
62	TFC	Novelty	15.292
63	TFC	Novelty	14.8105
64	TFC	Novelty	18.0225
65	TFC	Novelty	14.1373
66	TFC	Novelty	13.3651
67	TFC	Novelty	14.8154
68	TFC	Novelty	19.403
69	TFC	Novelty	27.437
70	TFC	Novelty	9.4635
71	TFC	Novelty	15.0324
72	TFC	Novelty	16.6043
73	TFC	Novelty	12.803
74	TFC	Novelty	9.86112
75	TFC	Novelty	18.2954
76	TFC	Novelty	16.6024
77	TFC	Novelty	1.65228
78	TFC	Novelty	15.4892
79	TFC	Novelty	1.9977
80	TFC	Novelty	20.8437
81	TFC	Novelty	12.2551
82	TFC	Novelty	21.2141
83	TFC	Novelty	17.8778
84	TFC	Novelty	15.1929
85	TFC	Novelty	24.141
86	TFC	Novelty	21.0432
87	TFC	Novelty	7.85336
88	TFC	Novelty	18.6198
89	TFC	Novelty	17.498
90	TFC	Novelty	14.4567
91	TFC	Novelty	19.8189
92	TFC	Novelty	14.541
93	TFC	Novelty	15.0286
94	TFC	Novelty	17.3937
95	TFC	Novelty	4.42016
96	TFC	Novelty	9.48013
97	TFC	Novelty	14.702
98	TFC	Novelty	20.5607
99	TFC	Novelty	23.3596
100	TFC	Novelty	19.0826
101	TFC	Novelty	20.0714
102	TFC	Novelty	21.9098
103	TFC	Novelty	21.8831
104	TFC	Novelty	17.1972
105	TFC	Novelty	22.1175
106	TFC	Novelty	26.8195
107	TFC	Novelty	23.4295
108	TFC	Novelty	18.7067
109	TFC	Novelty	19.8737
110	TFC	Novelty	23.0801
111	TFC	Novelty	22.1629
112	TFC	Novelty	21.5723
113	TFC	Novelty	15.712
114	TFC	Novelty	14.1611
115	TFC	Novelty	28.459
116	TFC	Novelty	21.446
117	TFC	Novelty	19.5092
118	TFC	Novelty	14.7081
119	TFC	Novelty	22.3281
120	TFC	Novelty	11.4754
121	TFC	Novelty	18.4243
122	TFC	Novelty	12.2375
123	TFC	Novelty	14.8713
124	TFC	Novelty	18.8809
125	TFC	Novelty	23.6459
126	TFC	Novelty	12.3913
127	TFC	Novelty	12.8074
128	TFC	Novelty	19.4645
1	EC	Novelty	6.79151
2	EC	Novelty	1.99903
3	EC	Novelty	3.40256
4	EC	Novelty	4.68436
5	EC	Novelty	3.29069
6	EC	Novelty	10.254
7	EC	Novelty	4.73237
8	EC	Novelty	3.13702
9	EC	Novelty	2.29642
10	EC	Novelty	2.40713
11	EC	Novelty	4.60253
12	EC	Novelty	3.18366
13	EC	Novelty	1.12745
14	EC	Novelty	4.56319
15	EC	Novelty	6.55547
16	EC	Novelty	7.30329
17	EC	Novelty	6.12933
18	EC	Novelty	2.7528
19	EC	Novelty	4.32427
20	EC	Novelty	4.46976
21	EC	Novelty	3.83997
22	EC	Novelty	2.32728
23	EC	Novelty	3.70286
24	EC	Novelty	2.27039
25	EC	Novelty	4.34945
26	EC	Novelty	10.7482
27	EC	Novelty	4.54596
28	EC	Novelty	0.796233
29	EC	Novelty	6.03342
30	EC	Novelty	6.72377
31	EC	Novelty	1.50205
32	EC	Novelty	4.38795
33	EC	Novelty	9.70578
34	EC	Novelty	2.74861
35	EC	Novelty	1.60161
36	EC	Novelty	5.49527
37	EC	Novelty	0.94092
38	EC	Novelty	4.82302
39	EC	Novelty	2.10605
40	EC	Novelty	2.49349
41	EC	Novelty	4.89864
42	EC	Novelty	1.19572
43	EC	Novelty	4.96711
44	EC	Novelty	3.0109
45	EC	Novelty	1.17065
46	EC	Novelty	1.8129
47	EC	Novelty	5.44455
48	EC	Novelty	4.82872
49	EC	Novelty	3.59903
50	EC	Novelty	6.85215
51	EC	Novelty	2.54243
52	EC	Novelty	7.28717
53	EC	Novelty	2.27134
54	EC	Novelty	2.9715
55	EC	Novelty	1.98409
56	EC	Novelty	3.66708
57	EC	Novelty	6.60371
58	EC	Novelty	5.17055
59	EC	Novelty	4.77814
60	EC	Novelty	7.81708
61	EC	Novelty	4.48574
62	EC	Novelty	1.69884
63	EC	Novelty	3.65289
64	EC	Novelty	5.82434
65	EC	Novelty	4.61179
66	EC	Novelty	2.07403
67	EC	Novelty	2.10041
68	EC	Novelty	4.20346
69	EC	Novelty	9.65835
70	EC	Novelty	4.58377
71	EC	Novelty	5.60747
72	EC	Novelty	4.85368
73	EC	Novelty	6.30921
74	EC	Novelty	2.93915
75	EC	Novelty	4.86065
76	EC	Novelty	2.55986
77	EC	Novelty	3.5964
78	EC	Novelty	2.08976
79	EC	Novelty	11.1801
80	EC	Novelty	3.74106
81	EC	Novelty	1.44845
82	EC	Novelty	3.89277
83	EC	Novelty	3.29708
84	EC	Novelty	4.93278
85	EC	Novelty	6.96069
86	EC	Novelty	1.45035
87	EC	Novelty	7.94879
88	EC	Novelty	1.83921
89	EC	Novelty	2.76579
90	EC	Novelty	2.68757
91	EC	Novelty	2.09461
92	EC	Novelty	3.55966
93	EC	Novelty	1.78942
94	EC	Novelty	6.13959
95	EC	Novelty	6.70538
96	EC	Novelty	3.76977
97	EC	Novelty	5.69567
98	EC	Novelty	1.6278
99	EC	Novelty	2.9391
100	EC	Novelty	2.9013
101	EC	Novelty	5.31775
102	EC	Novelty	4.38497
103	EC	Novelty	1.22429
104	EC	Novelty	1.94603
105	EC	Novelty	4.86963
106	EC	Novelty	6.52783
107	EC	Novelty	1.36003
108	EC	Novelty	5.13316
109	EC	Novelty	4.32883
110	EC	Novelty	7.74957
111	EC	Novelty	8.4957
112	EC	Novelty	7.71051
113	EC	Novelty	2.88373
114	EC	Novelty	5.17851
115	EC	Novelty	1.25448
116	EC	Novelty	6.10266
117	EC	Novelty	3.37823
118	EC	Novelty	2.81553
119	EC	Novelty	5.38609
120	EC	Novelty	4.61744
121	EC	Novelty	2.6122
122	EC	Novelty	3.62217
123	EC	Novelty	4.40033
124	EC	Novelty	5.22732
125	EC	Novelty	2.68181
126	EC	Novelty	4.22267
127	EC	Novelty	3.91397
128	EC	Novelty	4.73379
1	INS	Novelty	9.94227
2	INS	Novelty	1.45572
3	INS	Novelty	6.39163
4	INS	Novelty	5.01214
5	INS	Novelty	1.56038
6	INS	Novelty	5.35569
7	INS	Novelty	6.58944
8	INS	Novelty	2.28808
9	INS	Novelty	8.41332
10	INS	Novelty	7.78658
11	INS	Novelty	6.50296
12	INS	Novelty	4.96345
13	INS	Novelty	4.20115
14	INS	Novelty	8.30798
15	INS	Novelty	6.65527
16	INS	Novelty	9.45435
17	INS	Novelty	2.86193
18	INS	Novelty	8.96447
19	INS	Novelty	6.6381
20	INS	Novelty	6.63502
21	INS	Novelty	4.87526
22	INS	Novelty	10.1449
23	INS	Novelty	5.18792
24	INS	Novelty	6.14311
25	INS	Novelty	4.44705
26	INS	Novelty	13.3202
27	INS	Novelty	2.46366
28	INS	Novelty	4.08738
29	INS	Novelty	3.18739
30	INS	Novelty	11.9927
31	INS	Novelty	4.28975
32	INS	Novelty	3.90202
33	INS	Novelty	8.80523
34	INS	Novelty	7.29532
35	INS	Novelty	3.24369
36	INS	Novelty	4.86416
37	INS	Novelty	1.8738
38	INS	Novelty	5.07828
39	INS	Novelty	5.14766
40	INS	Novelty	4.00394
41	INS	Novelty	3.91567
42	INS	Novelty	5.14005
43	INS	Novelty	2.37312
44	INS	Novelty	1.31483
45	INS	Novelty	2.39666
46	INS	Novelty	5.2701
47	INS	Novelty	4.98876
48	INS	Novelty	3.80075
49	INS	Novelty	4.36868
50	INS	Novelty	5.35398
51	INS	Novelty	6.39092
52	INS	Novelty	4.52982
53	INS	Novelty	1.30642
54	INS	Novelty	2.22664
55	INS	Novelty	4.26524
56	INS	Novelty	2.85586
57	INS	Novelty	8.64171
58	INS	Novelty	4.80407
59	INS	Novelty	0.905759
60	INS	Novelty	2.0731
61	INS	Novelty	3.81328
62	INS	Novelty	3.80273
63	INS	Novelty	6.28727
64	INS	Novelty	5.21913
65	INS	Novelty	6.34118
66	INS	Novelty	3.38471
67	INS	Novelty	5.16672
68	INS	Novelty	3.99733
69	INS	Novelty	2.92047
70	INS	Novelty	4.79188
71	INS	Novelty	7.10163
72	INS	Novelty	11.6212
73	INS	Novelty	4.34415
74	INS	Novelty	3.03639
75	INS	Novelty	1.93023
76	INS	Novelty	1.21306
77	INS	Novelty	3.98716
78	INS	Novelty	1.95982
79	INS	Novelty	16.1009
80	INS	Novelty	7.45482
81	INS	Novelty	2.79367
82	INS	Novelty	6.53598
83	INS	Novelty	9.62972
84	INS	Novelty	6.32077
85	INS	Novelty	8.21784
86	INS	Novelty	4.59166
87	INS	Novelty	9.97085
88	INS	Novelty	10.3499
89	INS	Novelty	6.08946
90	INS	Novelty	3.93537
91	INS	Novelty	4.03791
92	INS	Novelty	3.70869
93	INS	Novelty	5.05577
94	INS	Novelty	3.41417
95	INS	Novelty	6.07885
96	INS	Novelty	2.71649
97	INS	Novelty	9.1253
98	INS	Novelty	3.28768
99	INS	Novelty	5.12327
100	INS	Novelty	5.07621
101	INS	Novelty	4.76016
102	INS	Novelty	10.2032
103	INS	Novelty	2.40134
104	INS	Novelty	4.56311
105	INS	Novelty	5.19553
106	INS	Novelty	6.04792
107	INS	Novelty	4.37123
108	INS	Novelty	1.18949
109	INS	Novelty	7.9915
110	INS	Novelty	10.7801
111	INS	Novelty	4.57388
112	INS	Novelty	9.43485
113	INS	Novelty	3.72433
114	INS	Novelty	1.13529
115	INS	Novelty	2.03081
116	INS	Novelty	4.99825
117	INS	Novelty	7.42592
118	INS	Novelty	5.97422
119	INS	Novelty	9.17672
120	INS	Novelty	11.2838
121	INS	Novelty	8.30955
122	INS	Novelty	2.06273
123	INS	Novelty	4.17371
124	INS	Novelty	5.91622
125	INS	Novelty	1.3253
126	INS	Novelty	3.83248
127	INS	Novelty	2.50133
128	INS	Novelty	9.36538
1	LC	Novelty	7.16132
2	LC	Novelty	1.05946
3	LC	Novelty	3.65169
4	LC	Novelty	5.40278
5	LC	Novelty	8.04818
6	LC	Novelty	5.57279
7	LC	Novelty	3.10487
8	LC	Novelty	4.64299
9	LC	Novelty	6.36902
10	LC	Novelty	3.57939
11	LC	Novelty	2.06843
12	LC	Novelty	9.20066
13	LC	Novelty	2.65681
14	LC	Novelty	3.25889
15	LC	Novelty	7.959
16	LC	Novelty	9.79222
17	LC	Novelty	3.24251
18	LC	Novelty	2.72728
19	LC	Novelty	12.6373
20	LC	Novelty	14.3895
21	LC	Novelty	3.09279
22	LC	Novelty	7.04272
23	LC	Novelty	2.68723
24	LC	Novelty	7.12579
25	LC	Novelty	7.61156
26	LC	Novelty	11.1183
27	LC	Novelty	4.9947
28	LC	Novelty	5.9728
29	LC	Novelty	1.38441
30	LC	Novelty	6.63614
31	LC	Novelty	5.05761
32	LC	Novelty	8.44476
33	LC	Novelty	9.51324
34	LC	Novelty	8.58879
35	LC	Novelty	4.45801
36	LC	Novelty	5.78422
37	LC	Novelty	2.82029
38	LC	Novelty	4.14503
39	LC	Novelty	2.43435
40	LC	Novelty	3.9823
41	LC	Novelty	7.40808
42	LC	Novelty	2.73827
43	LC	Novelty	1.48767
44	LC	Novelty	6.33438
45	LC	Novelty	5.27972
46	LC	Novelty	2.62202
47	LC	Novelty	4.5277
48	LC	Novelty	3.33405
49	LC	Novelty	8.97959
50	LC	Novelty	7.1283
51	LC	Novelty	5.00868
52	LC	Novelty	6.58414
53	LC	Novelty	2.74332
54	LC	Novelty	3.65467
55	LC	Novelty	3.1855
56	LC	Novelty	5.02951
57	LC	Novelty	3.09094
58	LC	Novelty	6.45489
59	LC	Novelty	3.03262
60	LC	Novelty	6.82566
61	LC	Novelty	3.94971
62	LC	Novelty	1.0556
63	LC	Novelty	5.76037
64	LC	Novelty	1.42863
65	LC	Novelty	7.11426
66	LC	Novelty	3.07938
67	LC	Novelty	4.1478
68	LC	Novelty	3.83851
69	LC	Novelty	13.8145
70	LC	Novelty	7.71604
71	LC	Novelty	1.8885
72	LC	Novelty	14.5311
73	LC	Novelty	4.9923
74	LC	Novelty	4.00641
75	LC	Novelty	4.25438
76	LC	Novelty	2.02148
77	LC	Novelty	4.05419
78	LC	Novelty	2.11502
79	LC	Novelty	2.36531
80	LC	Novelty	6.97723
81	LC	Novelty	1.28749
82	LC	Novelty	1.50162
83	LC	Novelty	6.06269
84	LC	Novelty	5.72585
85	LC	Novelty	4.91678
86	LC	Novelty	3.06862
87	LC	Novelty	7.8269
88	LC	Novelty	6.1781
89	LC	Novelty	10.4927
90	LC	Novelty	4.06317
91	LC	Novelty	2.28726
92	LC	Novelty	7.71846
93	LC	Novelty	2.58603
94	LC	Novelty	6.84136
95	LC	Novelty	3.86677
96	LC	Novelty	4.51016
97	LC	Novelty	8.02477
98	LC	Novelty	10.0567
99	LC	Novelty	5.81739
100	LC	Novelty	5.14391
101	LC	Novelty	5.06618
102	LC	Novelty	5.64345
103	LC	Novelty	1.54651
104	LC	Novelty	8.44282
105	LC	Novelty	3.36102
106	LC	Novelty	3.39537
107	LC	Novelty	8.86164
108	LC	Novelty	5.80725
109	LC	Novelty	5.46536
110	LC	Novelty	4.99005
111	LC	Novelty	6.18055
112	LC	Novelty	16.0757
113	LC	Novelty	8.26811
114	LC	Novelty	2.17865
115	LC	Novelty	1.90712
116	LC	Novelty	5.49103
117	LC	Novelty	2.24474
118	LC	Novelty	3.38239
119	LC	Novelty	1.61206
120	LC	Novelty	5.45969
121	LC	Novelty	5.17765
122	LC	Novelty	4.67486
123	LC	Novelty	3.9969
124	LC	Novelty	6.22092
125	LC	Novelty	3.91109
126	LC	Novelty	7.8185
127	LC	Novelty	6.51252
128	LC	Novelty	12.3518
1	AMYG	Repetition	6.81541
2	AMYG	Repetition	2.44463
3	AMYG	Repetition	5.04767
4	AMYG	Repetition	5.38699
5	AMYG	Repetition	10.9975
6	AMYG	Repetition	6.79013
7	AMYG	Repetition	5.92518
8	AMYG	Repetition	5.47112
9	AMYG	Repetition	2.35956
10	AMYG	Repetition	6.35267
11	AMYG	Repetition	10.5984
12	AMYG	Repetition	7.013
13	AMYG	Repetition	7.83634
14	AMYG	Repetition	6.74048
15	AMYG	Repetition	8.24208
16	AMYG	Repetition	6.78516
17	AMYG	Repetition	4.19063
18	AMYG	Repetition	8.33514
19	AMYG	Repetition	3.64448
20	AMYG	Repetition	5.03439
21	AMYG	Repetition	7.34809
22	AMYG	Repetition	3.38593
23	AMYG	Repetition	2.78605
24	AMYG	Repetition	5.40296
25	AMYG	Repetition	3.27169
26	AMYG	Repetition	10.3907
27	AMYG	Repetition	5.39004
28	AMYG	Repetition	5.82404
29	AMYG	Repetition	6.90741
30	AMYG	Repetition	3.8132
31	AMYG	Repetition	7.34058
32	AMYG	Repetition	2.44568
33	AMYG	Repetition	2.0274
34	AMYG	Repetition	6.12689
35	AMYG	Repetition	1.01821
36	AMYG	Repetition	5.22045
37	AMYG	Repetition	4.29235
38	AMYG	Repetition	3.48657
39	AMYG	Repetition	4.80454
40	AMYG	Repetition	4.18016
41	AMYG	Repetition	6.93805
42	AMYG	Repetition	4.78945
43	AMYG	Repetition	4.1414
44	AMYG	Repetition	5.04161
45	AMYG	Repetition	4.71872
46	AMYG	Repetition	2.04
47	AMYG	Repetition	1.82716
48	AMYG	Repetition	5.22055
49	AMYG	Repetition	5.35324
50	AMYG	Repetition	9.6539
51	AMYG	Repetition	3.2286
52	AMYG	Repetition	4.42137
53	AMYG	Repetition	2.60249
54	AMYG	Repetition	6.23204
55	AMYG	Repetition	3.7248
56	AMYG	Repetition	6.2002
57	AMYG	Repetition	4.96927
58	AMYG	Repetition	7.15308
59	AMYG	Repetition	2.15457
60	AMYG	Repetition	5.50184
61	AMYG	Repetition	3.14382
62	AMYG	Repetition	2.81683
63	AMYG	Repetition	5.07861
64	AMYG	Repetition	7.16643
65	AMYG	Repetition	5.30753
66	AMYG	Repetition	1.45117
67	AMYG	Repetition	6.55793
68	AMYG	Repetition	4.17034
69	AMYG	Repetition	16.9076
70	AMYG	Repetition	2.93639
71	AMYG	Repetition	7.71082
72	AMYG	Repetition	8.45781
73	AMYG	Repetition	10.9313
74	AMYG	Repetition	4.07258
75	AMYG	Repetition	5.92055
76	AMYG	Repetition	1.98286
77	AMYG	Repetition	6.52708
78	AMYG	Repetition	11.0376
79	AMYG	Repetition	10.0102
80	AMYG	Repetition	4.23497
81	AMYG	Repetition	4.04369
82	AMYG	Repetition	5.25271
83	AMYG	Repetition	2.46789
84	AMYG	Repetition	10.3674
85	AMYG	Repetition	6.46786
86	AMYG	Repetition	4.37661
87	AMYG	Repetition	13.2082
88	AMYG	Repetition	9.12201
89	AMYG	Repetition	6.96419
90	AMYG	Repetition	3.28327
91	AMYG	Repetition	4.34969
92	AMYG	Repetition	3.39283
93	AMYG	Repetition	8.54635
94	AMYG	Repetition	4.43272
95	AMYG	Repetition	4.85981
96	AMYG	Repetition	4.4769
97	AMYG	Repetition	7.74632
98	AMYG	Repetition	7.40122
99	AMYG	Repetition	7.32882
100	AMYG	Repetition	4.84708
101	AMYG	Repetition	7.4058
102	AMYG	Repetition	7.60604
103	AMYG	Repetition	4.69121
104	AMYG	Repetition	3.13473
105	AMYG	Repetition	2.12678
106	AMYG	Repetition	9.50385
107	AMYG	Repetition	6.87267
108	AMYG	Repetition	5.3721
109	AMYG	Repetition	6.05061
110	AMYG	Repetition	3.06001
111	AMYG	Repetition	8.18484
112	AMYG	Repetition	14.8278
113	AMYG	Repetition	4.67844
114	AMYG	Repetition	4.40667
115	AMYG	Repetition	4.69823
116	AMYG	Repetition	6.97059
117	AMYG	Repetition	7.88874
118	AMYG	Repetition	4.57709
119	AMYG	Repetition	4.57243
120	AMYG	Repetition	3.92692
121	AMYG	Repetition	9.33716
122	AMYG	Repetition	7.22406
123	AMYG	Repetition	6.6127
124	AMYG	Repetition	6.29633
125	AMYG	Repetition	5.91589
126	AMYG	Repetition	4.19918
127	AMYG	Repetition	6.48914
128	AMYG	Repetition	6.03913
1	HIPP	Repetition	2.95864
2	HIPP	Repetition	3.19134
3	HIPP	Repetition	1.63456
4	HIPP	Repetition	2.03999
5	HIPP	Repetition	5.97443
6	HIPP	Repetition	3.95362
7	HIPP	Repetition	2.62654
8	HIPP	Repetition	2.6211
9	HIPP	Repetition	4.0166
10	HIPP	Repetition	2.24892
11	HIPP	Repetition	1.92905
12	HIPP	Repetition	1.48669
13	HIPP	Repetition	4.10909
14	HIPP	Repetition	4.97428
15	HIPP	Repetition	1.72179
16	HIPP	Repetition	5.26813
17	HIPP	Repetition	1.93572
18	HIPP	Repetition	2.96029
19	HIPP	Repetition	3.26684
20	HIPP	Repetition	6.14194
21	HIPP	Repetition	2.4349
22	HIPP	Repetition	6.43865
23	HIPP	Repetition	2.25357
24	HIPP	Repetition	3.03807
25	HIPP	Repetition	2.24874
26	HIPP	Repetition	8.19073
27	HIPP	Repetition	3.84597
28	HIPP	Repetition	2.78313
29	HIPP	Repetition	3.87022
30	HIPP	Repetition	4.04856
31	HIPP	Repetition	3.19287
32	HIPP	Repetition	1.81749
33	HIPP	Repetition	5.83047
34	HIPP	Repetition	4.83315
35	HIPP	Repetition	0.607598
36	HIPP	Repetition	6.31925
37	HIPP	Repetition	2.42345
38	HIPP	Repetition	3.37017
39	HIPP	Repetition	5.79187
40	HIPP	Repetition	2.69215
41	HIPP	Repetition	6.48851
42	HIPP	Repetition	2.42687
43	HIPP	Repetition	4.71486
44	HIPP	Repetition	2.03868
45	HIPP	Repetition	2.64644
46	HIPP	Repetition	2.68426
47	HIPP	Repetition	3.26703
48	HIPP	Repetition	3.30052
49	HIPP	Repetition	3.53392
50	HIPP	Repetition	5.30808
51	HIPP	Repetition	3.04283
52	HIPP	Repetition	3.57967
53	HIPP	Repetition	1.53757
54	HIPP	Repetition	5.56074
55	HIPP	Repetition	2.66402
56	HIPP	Repetition	2.97404
57	HIPP	Repetition	5.33841
58	HIPP	Repetition	3.87026
59	HIPP	Repetition	1.14125
60	HIPP	Repetition	3.68537
61	HIPP	Repetition	2.92721
62	HIPP	Repetition	2.48785
63	HIPP	Repetition	4.8797
64	HIPP	Repetition	4.76631
65	HIPP	Repetition	4.37774
66	HIPP	Repetition	5.78528
67	HIPP	Repetition	5.01328
68	HIPP	Repetition	4.45469
69	HIPP	Repetition	7.6132
70	HIPP	Repetition	1.23709
71	HIPP	Repetition	5.86529
72	HIPP	Repetition	8.90048
73	HIPP	Repetition	7.35022
74	HIPP	Repetition	2.41807
75	HIPP	Repetition	1.73503
76	HIPP	Repetition	2.27817
77	HIPP	Repetition	1.92979
78	HIPP	Repetition	4.69255
79	HIPP	Repetition	4.45053
80	HIPP	Repetition	3.45811
81	HIPP	Repetition	0.909142
82	HIPP	Repetition	4.05152
83	HIPP	Repetition	3.25686
84	HIPP	Repetition	4.70298
85	HIPP	Repetition	4.55229
86	HIPP	Repetition	2.69507
87	HIPP	Repetition	7.69816
88	HIPP	Repetition	7.03396
89	HIPP	Repetition	2.64842
90	HIPP	Repetition	4.31265
91	HIPP	Repetition	5.6436
92	HIPP	Repetition	2.78603
93	HIPP	Repetition	3.14704
94	HIPP	Repetition	3.58958
95	HIPP	Repetition	4.21102
96	HIPP	Repetition	2.52574
97	HIPP	Repetition	9.26901
98	HIPP	Repetition	2.99973
99	HIPP	Repetition	3.99291
100	HIPP	Repetition	3.79102
101	HIPP	Repetition	3.79277
102	HIPP	Repetition	4.81193
103	HIPP	Repetition	2.96998
104	HIPP	Repetition	1.58087
105	HIPP	Repetition	2.34802
106	HIPP	Repetition	5.52075
107	HIPP	Repetition	2.56969
108	HIPP	Repetition	3.76874
109	HIPP	Repetition	0.981919
110	HIPP	Repetition	3.12175
111	HIPP	Repetition	3.5826
112	HIPP	Repetition	8.68976
113	HIPP	Repetition	4.20021
114	HIPP	Repetition	2.23285
115	HIPP	Repetition	4.17091
116	HIPP	Repetition	5.52353
117	HIPP	Repetition	1.25279
118	HIPP	Repetition	2.60608
119	HIPP	Repetition	2.35469
120	HIPP	Repetition	3.57234
121	HIPP	Repetition	7.09576
122	HIPP	Repetition	4.54716
123	HIPP	Repetition	4.92385
124	HIPP	Repetition	4.63286
125	HIPP	Repetition	3.66424
126	HIPP	Repetition	4.43327
127	HIPP	Repetition	2.73783
128	HIPP	Repetition	3.75805
1	PHG	Repetition	5.45982
2	PHG	Repetition	2.2667
3	PHG	Repetition	1.5171
4	PHG	Repetition	6.14909
5	PHG	Repetition	7.55586
6	PHG	Repetition	3.6764
7	PHG	Repetition	6.95903
8	PHG	Repetition	2.90729
9	PHG	Repetition	3.61361
10	PHG	Repetition	5.15174
11	PHG	Repetition	1.82198
12	PHG	Repetition	2.52043
13	PHG	Repetition	1.55918
14	PHG	Repetition	3.36394
15	PHG	Repetition	1.87519
16	PHG	Repetition	5.19968
17	PHG	Repetition	2.29679
18	PHG	Repetition	2.15543
19	PHG	Repetition	4.6394
20	PHG	Repetition	5.29907
21	PHG	Repetition	3.87092
22	PHG	Repetition	8.10579
23	PHG	Repetition	2.44744
24	PHG	Repetition	3.05919
25	PHG	Repetition	2.78545
26	PHG	Repetition	2.17321
27	PHG	Repetition	2.764
28	PHG	Repetition	4.31813
29	PHG	Repetition	5.78616
30	PHG	Repetition	5.51467
31	PHG	Repetition	4.69913
32	PHG	Repetition	3.94735
33	PHG	Repetition	5.75087
34	PHG	Repetition	6.01437
35	PHG	Repetition	3.024
36	PHG	Repetition	3.63824
37	PHG	Repetition	1.66714
38	PHG	Repetition	3.5432
39	PHG	Repetition	5.23949
40	PHG	Repetition	3.14467
41	PHG	Repetition	4.86559
42	PHG	Repetition	4.30901
43	PHG	Repetition	4.25872
44	PHG	Repetition	5.74128
45	PHG	Repetition	2.73104
46	PHG	Repetition	5.55152
47	PHG	Repetition	4.36551
48	PHG	Repetition	4.01662
49	PHG	Repetition	1.89782
50	PHG	Repetition	7.3698
51	PHG	Repetition	0.721897
52	PHG	Repetition	4.79971
53	PHG	Repetition	1.518
54	PHG	Repetition	4.41118
55	PHG	Repetition	3.55725
56	PHG	Repetition	3.88749
57	PHG	Repetition	7.33339
58	PHG	Repetition	5.48393
59	PHG	Repetition	1.42703
60	PHG	Repetition	2.95069
61	PHG	Repetition	3.15675
62	PHG	Repetition	1.14252
63	PHG	Repetition	4.97472
64	PHG	Repetition	4.02371
65	PHG	Repetition	3.28973
66	PHG	Repetition	2.93071
67	PHG	Repetition	4.58347
68	PHG	Repetition	3.8748
69	PHG	Repetition	6.11499
70	PHG	Repetition	1.69105
71	PHG	Repetition	7.54959
72	PHG	Repetition	1.8166
73	PHG	Repetition	7.86076
74	PHG	Repetition	3.75838
75	PHG	Repetition	1.3632
76	PHG	Repetition	1.27592
77	PHG	Repetition	6.28759
78	PHG	Repetition	2.09061
79	PHG	Repetition	5.91068
80	PHG	Repetition	3.40968
81	PHG	Repetition	1.03073
82	PHG	Repetition	3.2449
83	PHG	Repetition	3.0664
84	PHG	Repetition	3.33699
85	PHG	Repetition	3.46513
86	PHG	Repetition	2.59468
87	PHG	Repetition	3.74587
88	PHG	Repetition	5.06802
89	PHG	Repetition	4.62691
90	PHG	Repetition	2.80671
91	PHG	Repetition	2.19452
92	PHG	Repetition	3.77968
93	PHG	Repetition	3.56448
94	PHG	Repetition	3.695
95	PHG	Repetition	2.00789
96	PHG	Repetition	5.90259
97	PHG	Repetition	8.38779
98	PHG	Repetition	2.13478
99	PHG	Repetition	6.99476
100	PHG	Repetition	1.47634
101	PHG	Repetition	4.61652
102	PHG	Repetition	4.64295
103	PHG	Repetition	3.24914
104	PHG	Repetition	2.40969
105	PHG	Repetition	5.57056
106	PHG	Repetition	4.46269
107	PHG	Repetition	2.32606
108	PHG	Repetition	4.8858
109	PHG	Repetition	2.29631
110	PHG	Repetition	4.88686
111	PHG	Repetition	3.24817
112	PHG	Repetition	6.95584
113	PHG	Repetition	2.02936
114	PHG	Repetition	3.34036
115	PHG	Repetition	3.62518
116	PHG	Repetition	4.35647
117	PHG	Repetition	5.03115
118	PHG	Repetition	2.70186
119	PHG	Repetition	3.17845
120	PHG	Repetition	4.48791
121	PHG	Repetition	7.56663
122	PHG	Repetition	4.80456
123	PHG	Repetition	4.53324
124	PHG	Repetition	3.82585
125	PHG	Repetition	2.26851
126	PHG	Repetition	2.27056
127	PHG	Repetition	1.10813
128	PHG	Repetition	5.72924
1	TFC	Repetition	10.6579
2	TFC	Repetition	9.8337
3	TFC	Repetition	7.3232
4	TFC	Repetition	19.7799
5	TFC	Repetition	17.5707
6	TFC	Repetition	11.6486
7	TFC	Repetition	10.5434
8	TFC	Repetition	7.19798
9	TFC	Repetition	8.87296
10	TFC	Repetition	6.37502
11	TFC	Repetition	10.7015
12	TFC	Repetition	10.8546
13	TFC	Repetition	13.9641
14	TFC	Repetition	9.36888
15	TFC	Repetition	11.9098
16	TFC	Repetition	11.5824
17	TFC	Repetition	11.4891
18	TFC	Repetition	16.299
19	TFC	Repetition	18.074
20	TFC	Repetition	10.1864
21	TFC	Repetition	20.8696
22	TFC	Repetition	2.17043
23	TFC	Repetition	9.21853
24	TFC	Repetition	15.0644
25	TFC	Repetition	11.3742
26	TFC	Repetition	15.7749
27	TFC	Repetition	11.5816
28	TFC	Repetition	18.3791
29	TFC	Repetition	11.7666
30	TFC	Repetition	10.1054
31	TFC	Repetition	22.4343
32	TFC	Repetition	11.8984
33	TFC	Repetition	10.4053
34	TFC	Repetition	14.3512
35	TFC	Repetition	13.9193
36	TFC	Repetition	6.51255
37	TFC	Repetition	3.14001
38	TFC	Repetition	14.8964
39	TFC	Repetition	12.607
40	TFC	Repetition	8.46895
41	TFC	Repetition	11.8686
42	TFC	Repetition	10.033
43	TFC	Repetition	9.36611
44	TFC	Repetition	5.49027
45	TFC	Repetition	10.7897
46	TFC	Repetition	8.79742
47	TFC	Repetition	9.81715
48	TFC	Repetition	9.07129
49	TFC	Repetition	10.5119
50	TFC	Repetition	18.2754
51	TFC	Repetition	5.8368
52	TFC	Repetition	14.1455
53	TFC	Repetition	14.3172
54	TFC	Repetition	13.4564
55	TFC	Repetition	12.4023
56	TFC	Repetition	5.70278
57	TFC	Repetition	7.46946
58	TFC	Repetition	11.1233
59	TFC	Repetition	7.57428
60	TFC	Repetition	15.9278
61	TFC	Repetition	11.1602
62	TFC	Repetition	8.13591
63	TFC	Repetition	9.3193
64	TFC	Repetition	10.2978
65	TFC	Repetition	9.55104
66	TFC	Repetition	6.10583
67	TFC	Repetition	11.5849
68	TFC	Repetition	10.1245
69	TFC	Repetition	17.2048
70	TFC	Repetition	4.96454
71	TFC	Repetition	14.2933
72	TFC	Repetition	10.3672
73	TFC	Repetition	8.40851
74	TFC	Repetition	7.82086
75	TFC	Repetition	10.5612
76	TFC	Repetition	5.86122
77	TFC	Repetition	1.1833
78	TFC	Repetition	9.58106
79	TFC	Repetition	1.47249
80	TFC	Repetition	13.1483
81	TFC	Repetition	6.77987
82	TFC	Repetition	19.2698
83	TFC	Repetition	9.08151
84	TFC	Repetition	8.0231
85	TFC	Repetition	14.0636
86	TFC	Repetition	10.0739
87	TFC	Repetition	9.79681
88	TFC	Repetition	15.0047
89	TFC	Repetition	14.2213
90	TFC	Repetition	10.607
91	TFC	Repetition	10.6735
92	TFC	Repetition	7.60264
93	TFC	Repetition	8.75326
94	TFC	Repetition	10.0818
95	TFC	Repetition	2.74663
96	TFC	Repetition	8.44411
97	TFC	Repetition	8.93573
98	TFC	Repetition	12.7816
99	TFC	Repetition	15.9221
100	TFC	Repetition	17.326
101	TFC	Repetition	10.4492
102	TFC	Repetition	13.4029
103	TFC	Repetition	14.1502
104	TFC	Repetition	13.2746
105	TFC	Repetition	10.8801
106	TFC	Repetition	23.5099
107	TFC	Repetition	16.6364
108	TFC	Repetition	12.9908
109	TFC	Repetition	13.3652
110	TFC	Repetition	17.3461
111	TFC	Repetition	11.349
112	TFC	Repetition	17.8402
113	TFC	Repetition	11.7551
114	TFC	Repetition	9.12805
115	TFC	Repetition	17.0296
116	TFC	Repetition	11.3426
117	TFC	Repetition	10.2117
118	TFC	Repetition	8.72991
119	TFC	Repetition	9.9448
120	TFC	Repetition	5.58187
121	TFC	Repetition	15.1023
122	TFC	Repetition	6.28236
123	TFC	Repetition	6.85261
124	TFC	Repetition	10.9043
125	TFC	Repetition	13.9918
126	TFC	Repetition	6.58219
127	TFC	Repetition	11.5746
128	TFC	Repetition	11.1605
1	EC	Repetition	5.00282
2	EC	Repetition	1.39171
3	EC	Repetition	4.67735
4	EC	Repetition	5.65722
5	EC	Repetition	5.5179
6	EC	Repetition	5.98603
7	EC	Repetition	6.8176
8	EC	Repetition	1.78144
9	EC	Repetition	1.88585
10	EC	Repetition	2.15143
11	EC	Repetition	3.24733
12	EC	Repetition	6.26164
13	EC	Repetition	1.19167
14	EC	Repetition	4.36823
15	EC	Repetition	3.75493
16	EC	Repetition	5.67724
17	EC	Repetition	3.27713
18	EC	Repetition	1.35401
19	EC	Repetition	2.42738
20	EC	Repetition	3.75837
21	EC	Repetition	3.64904
22	EC	Repetition	4.00336
23	EC	Repetition	2.50725
24	EC	Repetition	2.331
25	EC	Repetition	4.8607
26	EC	Repetition	13.3487
27	EC	Repetition	4.62742
28	EC	Repetition	1.62064
29	EC	Repetition	3.00306
30	EC	Repetition	4.03592
31	EC	Repetition	1.26297
32	EC	Repetition	3.37796
33	EC	Repetition	11.0596
34	EC	Repetition	3.69228
35	EC	Repetition	1.16788
36	EC	Repetition	4.77128
37	EC	Repetition	1.47479
38	EC	Repetition	3.85387
39	EC	Repetition	2.37784
40	EC	Repetition	2.58896
41	EC	Repetition	4.68995
42	EC	Repetition	1.46473
43	EC	Repetition	6.07634
44	EC	Repetition	3.71692
45	EC	Repetition	1.04607
46	EC	Repetition	1.13782
47	EC	Repetition	5.27754
48	EC	Repetition	3.65688
49	EC	Repetition	3.59304
50	EC	Repetition	7.23071
51	EC	Repetition	1.05701
52	EC	Repetition	4.2297
53	EC	Repetition	2.90404
54	EC	Repetition	3.4607
55	EC	Repetition	1.71602
56	EC	Repetition	2.65924
57	EC	Repetition	6.47391
58	EC	Repetition	4.83185
59	EC	Repetition	1.81237
60	EC	Repetition	3.95837
61	EC	Repetition	4.45343
62	EC	Repetition	2.17778
63	EC	Repetition	4.11258
64	EC	Repetition	3.77033
65	EC	Repetition	6.11407
66	EC	Repetition	1.60716
67	EC	Repetition	2.363
68	EC	Repetition	3.33543
69	EC	Repetition	5.08578
70	EC	Repetition	2.75408
71	EC	Repetition	7.80475
72	EC	Repetition	2.86359
73	EC	Repetition	6.58108
74	EC	Repetition	3.70328
75	EC	Repetition	4.71532
76	EC	Repetition	4.1498
77	EC	Repetition	3.83124
78	EC	Repetition	2.23128
79	EC	Repetition	8.7893
80	EC	Repetition	2.60604
81	EC	Repetition	1.2526
82	EC	Repetition	4.42628
83	EC	Repetition	3.20642
84	EC	Repetition	4.42002
85	EC	Repetition	4.14169
86	EC	Repetition	1.37813
87	EC	Repetition	11.5619
88	EC	Repetition	1.83012
89	EC	Repetition	2.77957
90	EC	Repetition	3.19262
91	EC	Repetition	3.36132
92	EC	Repetition	3.9126
93	EC	Repetition	2.88159
94	EC	Repetition	5.29548
95	EC	Repetition	3.48643
96	EC	Repetition	2.46002
97	EC	Repetition	5.85418
98	EC	Repetition	1.58537
99	EC	Repetition	3.48819
100	EC	Repetition	3.46334
101	EC	Repetition	2.91656
102	EC	Repetition	4.39385
103	EC	Repetition	1.28849
104	EC	Repetition	1.71883
105	EC	Repetition	2.43552
106	EC	Repetition	8.16898
107	EC	Repetition	0.880626
108	EC	Repetition	3.77054
109	EC	Repetition	3.9327
110	EC	Repetition	4.15253
111	EC	Repetition	8.27154
112	EC	Repetition	8.34054
113	EC	Repetition	5.49656
114	EC	Repetition	3.85217
115	EC	Repetition	1.14144
116	EC	Repetition	5.87721
117	EC	Repetition	5.03059
118	EC	Repetition	1.94975
119	EC	Repetition	3.47318
120	EC	Repetition	6.57516
121	EC	Repetition	1.26585
122	EC	Repetition	4.92335
123	EC	Repetition	3.87113
124	EC	Repetition	3.23166
125	EC	Repetition	1.87055
126	EC	Repetition	3.69124
127	EC	Repetition	5.01944
128	EC	Repetition	3.31626
1	INS	Repetition	7.09999
2	INS	Repetition	0.845649
3	INS	Repetition	6.32661
4	INS	Repetition	3.71138
5	INS	Repetition	2.24713
6	INS	Repetition	7.11871
7	INS	Repetition	6.78801
8	INS	Repetition	2.32692
9	INS	Repetition	2.8825
10	INS	Repetition	6.69943
11	INS	Repetition	5.66472
12	INS	Repetition	8.41021
13	INS	Repetition	4.44906
14	INS	Repetition	7.20183
15	INS	Repetition	5.58539
16	INS	Repetition	5.64386
17	INS	Repetition	1.67928
18	INS	Repetition	4.12571
19	INS	Repetition	3.39592
20	INS	Repetition	5.0604
21	INS	Repetition	5.15916
22	INS	Repetition	7.42378
23	INS	Repetition	6.18767
24	INS	Repetition	3.97074
25	INS	Repetition	4.13848
26	INS	Repetition	13.1238
27	INS	Repetition	3.51138
28	INS	Repetition	4.99118
29	INS	Repetition	3.86159
30	INS	Repetition	5.17178
31	INS	Repetition	3.8958
32	INS	Repetition	5.04627
33	INS	Repetition	5.5252
34	INS	Repetition	5.36803
35	INS	Repetition	2.53367
36	INS	Repetition	5.69846
37	INS	Repetition	1.25735
38	INS	Repetition	6.97402
39	INS	Repetition	3.47718
40	INS	Repetition	3.48924
41	INS	Repetition	3.34737
42	INS	Repetition	5.74464
43	INS	Repetition	3.25801
44	INS	Repetition	1.92085
45	INS	Repetition	2.31397
46	INS	Repetition	4.37192
47	INS	Repetition	2.65357
48	INS	Repetition	2.99618
49	INS	Repetition	4.00668
50	INS	Repetition	6.05145
51	INS	Repetition	4.85467
52	INS	Repetition	3.65388
53	INS	Repetition	1.91067
54	INS	Repetition	2.95049
55	INS	Repetition	4.40018
56	INS	Repetition	3.22865
57	INS	Repetition	5.41101
58	INS	Repetition	6.2921
59	INS	Repetition	0.88733
60	INS	Repetition	1.5393
61	INS	Repetition	3.45803
62	INS	Repetition	3.90612
63	INS	Repetition	4.85071
64	INS	Repetition	5.16394
65	INS	Repetition	5.63642
66	INS	Repetition	3.45806
67	INS	Repetition	5.62368
68	INS	Repetition	3.7003
69	INS	Repetition	3.21328
70	INS	Repetition	4.13067
71	INS	Repetition	6.92849
72	INS	Repetition	9.50319
73	INS	Repetition	6.16551
74	INS	Repetition	3.86889
75	INS	Repetition	1.52549
76	INS	Repetition	1.65386
77	INS	Repetition	3.88946
78	INS	Repetition	2.56506
79	INS	Repetition	7.74968
80	INS	Repetition	9.42806
81	INS	Repetition	2.91698
82	INS	Repetition	5.27554
83	INS	Repetition	6.47379
84	INS	Repetition	5.24729
85	INS	Repetition	5.58079
86	INS	Repetition	2.81253
87	INS	Repetition	11.3546
88	INS	Repetition	9.35173
89	INS	Repetition	3.82745
90	INS	Repetition	3.91773
91	INS	Repetition	4.86362
92	INS	Repetition	6.2305
93	INS	Repetition	4.92006
94	INS	Repetition	2.94379
95	INS	Repetition	5.10124
96	INS	Repetition	4.24393
97	INS	Repetition	8.38297
98	INS	Repetition	3.30063
99	INS	Repetition	4.47016
100	INS	Repetition	3.4298
101	INS	Repetition	3.70421
102	INS	Repetition	6.79661
103	INS	Repetition	2.63968
104	INS	Repetition	6.12292
105	INS	Repetition	4.16976
106	INS	Repetition	5.40062
107	INS	Repetition	3.16158
108	INS	Repetition	1.10479
109	INS	Repetition	5.69213
110	INS	Repetition	5.52694
111	INS	Repetition	3.32554
112	INS	Repetition	13.5889
113	INS	Repetition	5.02206
114	INS	Repetition	1.15365
115	INS	Repetition	2.06728
116	INS	Repetition	4.82077
117	INS	Repetition	7.74005
118	INS	Repetition	2.96257
119	INS	Repetition	4.88815
120	INS	Repetition	14.5325
121	INS	Repetition	7.51217
122	INS	Repetition	2.21878
123	INS	Repetition	3.62008
124	INS	Repetition	5.33969
125	INS	Repetition	0.905938
126	INS	Repetition	3.39459
127	INS	Repetition	2.18113
128	INS	Repetition	6.34391
1	LC	Repetition	6.24797
2	LC	Repetition	0.676753
3	LC	Repetition	4.5576
4	LC	Repetition	6.38358
5	LC	Repetition	10.181
6	LC	Repetition	6.62266
7	LC	Repetition	1.99783
8	LC	Repetition	6.11132
9	LC	Repetition	6.04882
10	LC	Repetition	4.23114
11	LC	Repetition	2.69748
12	LC	Repetition	8.59901
13	LC	Repetition	2.16585
14	LC	Repetition	4.61326
15	LC	Repetition	5.32787
16	LC	Repetition	6.19662
17	LC	Repetition	2.5213
18	LC	Repetition	2.49715
19	LC	Repetition	6.77172
20	LC	Repetition	8.93731
21	LC	Repetition	2.66697
22	LC	Repetition	7.85824
23	LC	Repetition	3.08745
24	LC	Repetition	5.27515
25	LC	Repetition	5.05077
26	LC	Repetition	11.3726
27	LC	Repetition	5.41453
28	LC	Repetition	3.55782
29	LC	Repetition	2.16713
30	LC	Repetition	7.42537
31	LC	Repetition	4.90566
32	LC	Repetition	5.84972
33	LC	Repetition	5.886
34	LC	Repetition	8.87434
35	LC	Repetition	3.34146
36	LC	Repetition	9.09983
37	LC	Repetition	2.92875
38	LC	Repetition	5.132
39	LC	Repetition	2.26437
40	LC	Repetition	3.11884
41	LC	Repetition	5.79648
42	LC	Repetition	3.09715
43	LC	Repetition	2.18963
44	LC	Repetition	3.61349
45	LC	Repetition	2.72492
46	LC	Repetition	1.61535
47	LC	Repetition	3.61068
48	LC	Repetition	3.71422
49	LC	Repetition	7.08005
50	LC	Repetition	4.4689
51	LC	Repetition	3.88744
52	LC	Repetition	5.17376
53	LC	Repetition	2.72663
54	LC	Repetition	3.21614
55	LC	Repetition	2.96734
56	LC	Repetition	3.31247
57	LC	Repetition	2.26557
58	LC	Repetition	5.12562
59	LC	Repetition	3.07615
60	LC	Repetition	5.53124
61	LC	Repetition	4.50947
62	LC	Repetition	1.2034
63	LC	Repetition	3.29641
64	LC	Repetition	1.22789
65	LC	Repetition	7.3395
66	LC	Repetition	3.7288
67	LC	Repetition	6.1309
68	LC	Repetition	2.42978
69	LC	Repetition	9.32874
70	LC	Repetition	4.59372
71	LC	Repetition	3.19388
72	LC	Repetition	10.5612
73	LC	Repetition	4.93103
74	LC	Repetition	5.53213
75	LC	Repetition	1.90386
76	LC	Repetition	1.53845
77	LC	Repetition	4.08053
78	LC	Repetition	1.27559
79	LC	Repetition	4.68617
80	LC	Repetition	4.18489
81	LC	Repetition	0.908398
82	LC	Repetition	1.0622
83	LC	Repetition	5.48071
84	LC	Repetition	4.29111
85	LC	Repetition	3.76728
86	LC	Repetition	3.76092
87	LC	Repetition	12.875
88	LC	Repetition	7.67362
89	LC	Repetition	7.14561
90	LC	Repetition	3.09403
91	LC	Repetition	1.14324
92	LC	Repetition	5.86142
93	LC	Repetition	4.16324
94	LC	Repetition	5.99005
95	LC	Repetition	3.56753
96	LC	Repetition	5.26765
97	LC	Repetition	8.69427
98	LC	Repetition	6.1654
99	LC	Repetition	8.0599
100	LC	Repetition	2.90972
101	LC	Repetition	3.84737
102	LC	Repetition	4.6829
103	LC	Repetition	1.83708
104	LC	Repetition	9.08737
105	LC	Repetition	2.67574
106	LC	Repetition	4.01006
107	LC	Repetition	7.4238
108	LC	Repetition	5.42643
109	LC	Repetition	3.98876
110	LC	Repetition	4.7277
111	LC	Repetition	3.84369
112	LC	Repetition	19.1763
113	LC	Repetition	8.5555
114	LC	Repetition	1.89341
115	LC	Repetition	1.35212
116	LC	Repetition	4.22682
117	LC	Repetition	2.39758
118	LC	Repetition	3.59389
119	LC	Repetition	1.53788
120	LC	Repetition	3.99962
121	LC	Repetition	7.13201
122	LC	Repetition	7.38563
123	LC	Repetition	4.75098
124	LC	Repetition	10.204
125	LC	Repetition	3.31145
126	LC	Repetition	5.34084
127	LC	Repetition	6.03969
128	LC	Repetition	11.3843

## Sheet: Fig_3b
Reblinded_ID	ROIs	COND	Parameter estimates
1	AMYG	Nov	7.84544
2	AMYG	Nov	4.63787
3	AMYG	Nov	6.23059
4	AMYG	Nov	7.95294
5	AMYG	Nov	8.17273
6	AMYG	Nov	5.66992
7	AMYG	Nov	11.9768
8	AMYG	Nov	4.83808
9	AMYG	Nov	4.87726
10	AMYG	Nov	5.4387
11	AMYG	Nov	7.49342
12	AMYG	Nov	3.75017
13	AMYG	Nov	6.69236
14	AMYG	Nov	4.13369
15	AMYG	Nov	6.05027
16	AMYG	Nov	6.20065
17	AMYG	Nov	5.9427
18	AMYG	Nov	7.21946
19	AMYG	Nov	6.77467
20	AMYG	Nov	6.9823
21	AMYG	Nov	4.96014
22	AMYG	Nov	5.7445
23	AMYG	Nov	3.23377
24	AMYG	Nov	3.97282
25	AMYG	Nov	4.773
26	AMYG	Nov	13.6148
27	AMYG	Nov	6.37259
28	AMYG	Nov	7.15875
29	AMYG	Nov	5.46555
30	AMYG	Nov	3.4071
31	AMYG	Nov	4.10188
32	AMYG	Nov	5.29253
33	AMYG	Nov	7.02579
34	AMYG	Nov	8.95585
35	AMYG	Nov	4.11335
36	AMYG	Nov	4.20522
37	AMYG	Nov	10.838
38	AMYG	Nov	4.58928
39	AMYG	Nov	5.77724
40	AMYG	Nov	4.87566
41	AMYG	Nov	6.97524
42	AMYG	Nov	4.91812
43	AMYG	Nov	5.5676
44	AMYG	Nov	4.12498
45	AMYG	Nov	3.41974
46	AMYG	Nov	3.98247
47	AMYG	Nov	4.88988
48	AMYG	Nov	5.67892
49	AMYG	Nov	8.15129
50	AMYG	Nov	7.67224
51	AMYG	Nov	6.30244
52	AMYG	Nov	6.67568
53	AMYG	Nov	5.41272
54	AMYG	Nov	6.8014
55	AMYG	Nov	4.85502
56	AMYG	Nov	5.37067
57	AMYG	Nov	8.30008
58	AMYG	Nov	5.6609
59	AMYG	Nov	4.24698
60	AMYG	Nov	5.59915
61	AMYG	Nov	7.10681
62	AMYG	Nov	3.63972
63	AMYG	Nov	4.46332
64	AMYG	Nov	6.2096
65	AMYG	Nov	6.01791
66	AMYG	Nov	6.10941
67	AMYG	Nov	5.1283
68	AMYG	Nov	6.1454
69	AMYG	Nov	10.5361
70	AMYG	Nov	5.38717
71	AMYG	Nov	6.1407
72	AMYG	Nov	12.8084
73	AMYG	Nov	7.46451
74	AMYG	Nov	3.7515
75	AMYG	Nov	6.63471
76	AMYG	Nov	4.42124
77	AMYG	Nov	5.94724
78	AMYG	Nov	8.24181
79	AMYG	Nov	7.25602
80	AMYG	Nov	6.67739
81	AMYG	Nov	4.53412
82	AMYG	Nov	8.12257
83	AMYG	Nov	7.15205
84	AMYG	Nov	7.05009
85	AMYG	Nov	7.45686
86	AMYG	Nov	5.28084
87	AMYG	Nov	11.2235
88	AMYG	Nov	8.647
89	AMYG	Nov	7.58566
90	AMYG	Nov	3.48806
91	AMYG	Nov	8.07979
92	AMYG	Nov	4.78499
93	AMYG	Nov	5.05935
94	AMYG	Nov	8.38909
95	AMYG	Nov	13.4997
96	AMYG	Nov	4.55052
97	AMYG	Nov	5.12553
98	AMYG	Nov	4.83458
99	AMYG	Nov	3.82243
100	AMYG	Nov	5.09788
101	AMYG	Nov	6.13853
102	AMYG	Nov	7.44489
103	AMYG	Nov	5.07283
104	AMYG	Nov	4.20151
105	AMYG	Nov	5.28607
106	AMYG	Nov	8.60666
107	AMYG	Nov	6.158
108	AMYG	Nov	3.76645
109	AMYG	Nov	5.38062
110	AMYG	Nov	5.81839
111	AMYG	Nov	9.34519
112	AMYG	Nov	9.38738
113	AMYG	Nov	5.33057
114	AMYG	Nov	4.36948
115	AMYG	Nov	5.5708
116	AMYG	Nov	6.04968
117	AMYG	Nov	5.13063
118	AMYG	Nov	7.80226
119	AMYG	Nov	8.71621
120	AMYG	Nov	8.15293
121	AMYG	Nov	9.24219
122	AMYG	Nov	5.2595
123	AMYG	Nov	6.21459
124	AMYG	Nov	6.65989
125	AMYG	Nov	6.9665
126	AMYG	Nov	3.46535
127	AMYG	Nov	6.09344
128	AMYG	Nov	6.0845
1	HIPP	Nov	5.41051
2	HIPP	Nov	3.387
3	HIPP	Nov	4.34539
4	HIPP	Nov	5.57865
5	HIPP	Nov	6.9906
6	HIPP	Nov	4.28427
7	HIPP	Nov	9.33239
8	HIPP	Nov	3.27713
9	HIPP	Nov	4.39749
10	HIPP	Nov	4.0611
11	HIPP	Nov	4.42393
12	HIPP	Nov	3.7374
13	HIPP	Nov	5.43168
14	HIPP	Nov	2.88544
15	HIPP	Nov	4.72462
16	HIPP	Nov	5.0317
17	HIPP	Nov	4.98695
18	HIPP	Nov	4.23496
19	HIPP	Nov	5.71516
20	HIPP	Nov	6.42709
21	HIPP	Nov	3.59295
22	HIPP	Nov	5.05108
23	HIPP	Nov	2.74458
24	HIPP	Nov	3.69293
25	HIPP	Nov	4.28623
26	HIPP	Nov	7.29198
27	HIPP	Nov	3.52607
28	HIPP	Nov	5.10257
29	HIPP	Nov	4.40954
30	HIPP	Nov	3.32415
31	HIPP	Nov	3.06928
32	HIPP	Nov	4.48272
33	HIPP	Nov	5.462
34	HIPP	Nov	6.97725
35	HIPP	Nov	3.34233
36	HIPP	Nov	3.07577
37	HIPP	Nov	6.69987
38	HIPP	Nov	4.82017
39	HIPP	Nov	4.71504
40	HIPP	Nov	3.60224
41	HIPP	Nov	5.77687
42	HIPP	Nov	4.41615
43	HIPP	Nov	3.56781
44	HIPP	Nov	4.3485
45	HIPP	Nov	3.03912
46	HIPP	Nov	3.16722
47	HIPP	Nov	3.81267
48	HIPP	Nov	4.12167
49	HIPP	Nov	5.69802
50	HIPP	Nov	5.23107
51	HIPP	Nov	4.89867
52	HIPP	Nov	4.87073
53	HIPP	Nov	4.78255
54	HIPP	Nov	5.86198
55	HIPP	Nov	4.96546
56	HIPP	Nov	3.54453
57	HIPP	Nov	5.59539
58	HIPP	Nov	3.15253
59	HIPP	Nov	3.5381
60	HIPP	Nov	4.40973
61	HIPP	Nov	4.57246
62	HIPP	Nov	3.69449
63	HIPP	Nov	3.61827
64	HIPP	Nov	5.5825
65	HIPP	Nov	4.69288
66	HIPP	Nov	5.20427
67	HIPP	Nov	4.69948
68	HIPP	Nov	5.28445
69	HIPP	Nov	6.48821
70	HIPP	Nov	3.92865
71	HIPP	Nov	4.86421
72	HIPP	Nov	9.08449
73	HIPP	Nov	5.37085
74	HIPP	Nov	2.59257
75	HIPP	Nov	3.88362
76	HIPP	Nov	3.63421
77	HIPP	Nov	4.95476
78	HIPP	Nov	5.01224
79	HIPP	Nov	4.89063
80	HIPP	Nov	4.57878
81	HIPP	Nov	3.36434
82	HIPP	Nov	5.37991
83	HIPP	Nov	5.26786
84	HIPP	Nov	5.23097
85	HIPP	Nov	5.68814
86	HIPP	Nov	4.0776
87	HIPP	Nov	6.54248
88	HIPP	Nov	6.25568
89	HIPP	Nov	4.09336
90	HIPP	Nov	3.77985
91	HIPP	Nov	5.36691
92	HIPP	Nov	4.11499
93	HIPP	Nov	4.1069
94	HIPP	Nov	6.07377
95	HIPP	Nov	6.35288
96	HIPP	Nov	3.05035
97	HIPP	Nov	4.84844
98	HIPP	Nov	4.34336
99	HIPP	Nov	3.47235
100	HIPP	Nov	4.48906
101	HIPP	Nov	4.3244
102	HIPP	Nov	6.40106
103	HIPP	Nov	3.51769
104	HIPP	Nov	4.05142
105	HIPP	Nov	3.90493
106	HIPP	Nov	4.44698
107	HIPP	Nov	3.86957
108	HIPP	Nov	4.49372
109	HIPP	Nov	4.71426
110	HIPP	Nov	3.88563
111	HIPP	Nov	6.06673
112	HIPP	Nov	6.15692
113	HIPP	Nov	4.62346
114	HIPP	Nov	3.47589
115	HIPP	Nov	3.97057
116	HIPP	Nov	4.505
117	HIPP	Nov	4.20521
118	HIPP	Nov	5.57123
119	HIPP	Nov	6.88065
120	HIPP	Nov	7.57398
121	HIPP	Nov	6.39064
122	HIPP	Nov	4.07182
123	HIPP	Nov	4.58577
124	HIPP	Nov	4.4565
125	HIPP	Nov	4.18722
126	HIPP	Nov	2.96966
127	HIPP	Nov	3.65822
128	HIPP	Nov	5.61559
1	TFC	Nov	13.9043
2	TFC	Nov	9.54944
3	TFC	Nov	8.29763
4	TFC	Nov	12.9175
5	TFC	Nov	15.0179
6	TFC	Nov	13.3535
7	TFC	Nov	13.1701
8	TFC	Nov	10.6079
9	TFC	Nov	6.18132
10	TFC	Nov	4.95269
11	TFC	Nov	15.3674
12	TFC	Nov	6.85033
13	TFC	Nov	11.4798
14	TFC	Nov	9.462
15	TFC	Nov	19.7901
16	TFC	Nov	10.1726
17	TFC	Nov	11.8834
18	TFC	Nov	14.424
19	TFC	Nov	12.9582
20	TFC	Nov	11.2983
21	TFC	Nov	14.7497
22	TFC	Nov	6.95207
23	TFC	Nov	5.65926
24	TFC	Nov	11.3155
25	TFC	Nov	6.87497
26	TFC	Nov	18.8816
27	TFC	Nov	9.67266
28	TFC	Nov	12.4271
29	TFC	Nov	11.2733
30	TFC	Nov	10.4606
31	TFC	Nov	11.782
32	TFC	Nov	13.0062
33	TFC	Nov	7.91572
34	TFC	Nov	15.6855
35	TFC	Nov	8.63222
36	TFC	Nov	5.57835
37	TFC	Nov	8.07317
38	TFC	Nov	12.6499
39	TFC	Nov	13.7856
40	TFC	Nov	9.50018
41	TFC	Nov	10.6164
42	TFC	Nov	8.84624
43	TFC	Nov	9.33871
44	TFC	Nov	7.05901
45	TFC	Nov	9.88161
46	TFC	Nov	6.33109
47	TFC	Nov	6.56628
48	TFC	Nov	9.29866
49	TFC	Nov	16.808
50	TFC	Nov	9.24303
51	TFC	Nov	10.9149
52	TFC	Nov	19.4634
53	TFC	Nov	10.1422
54	TFC	Nov	12.969
55	TFC	Nov	22.5683
56	TFC	Nov	6.78686
57	TFC	Nov	5.51086
58	TFC	Nov	9.78324
59	TFC	Nov	10.6659
60	TFC	Nov	13.6943
61	TFC	Nov	12.6044
62	TFC	Nov	9.74418
63	TFC	Nov	10.3152
64	TFC	Nov	12.2563
65	TFC	Nov	7.69433
66	TFC	Nov	12.1073
67	TFC	Nov	8.71131
68	TFC	Nov	9.46254
69	TFC	Nov	17.168
70	TFC	Nov	9.12472
71	TFC	Nov	9.08003
72	TFC	Nov	13.2835
73	TFC	Nov	6.44337
74	TFC	Nov	4.80797
75	TFC	Nov	10.3887
76	TFC	Nov	8.98441
77	TFC	Nov	5.91875
78	TFC	Nov	8.21521
79	TFC	Nov	3.99667
80	TFC	Nov	11.1218
81	TFC	Nov	5.61691
82	TFC	Nov	11.4523
83	TFC	Nov	11.3627
84	TFC	Nov	11.1836
85	TFC	Nov	13.7533
86	TFC	Nov	13.8356
87	TFC	Nov	9.81563
88	TFC	Nov	11.9039
89	TFC	Nov	7.96513
90	TFC	Nov	9.87376
91	TFC	Nov	10.5454
92	TFC	Nov	8.59983
93	TFC	Nov	8.17139
94	TFC	Nov	13.5268
95	TFC	Nov	10.6163
96	TFC	Nov	7.15547
97	TFC	Nov	6.6267
98	TFC	Nov	11.2384
99	TFC	Nov	13.2028
100	TFC	Nov	8.80914
101	TFC	Nov	11.7853
102	TFC	Nov	14.8864
103	TFC	Nov	13.1827
104	TFC	Nov	12.6891
105	TFC	Nov	12.9278
106	TFC	Nov	17.2448
107	TFC	Nov	9.33284
108	TFC	Nov	9.86832
109	TFC	Nov	12.2172
110	TFC	Nov	11.7038
111	TFC	Nov	12.4506
112	TFC	Nov	8.51136
113	TFC	Nov	11.214
114	TFC	Nov	8.77745
115	TFC	Nov	8.27737
116	TFC	Nov	11.8531
117	TFC	Nov	9.95251
118	TFC	Nov	11.7592
119	TFC	Nov	15.3126
120	TFC	Nov	9.81846
121	TFC	Nov	15.9375
122	TFC	Nov	7.07803
123	TFC	Nov	13.5548
124	TFC	Nov	9.54507
125	TFC	Nov	12.341
126	TFC	Nov	5.75768
127	TFC	Nov	10.7284
128	TFC	Nov	11.6638
1	LC	Nov	5.88246
2	LC	Nov	2.71867
3	LC	Nov	3.16493
4	LC	Nov	7.30619
5	LC	Nov	6.43219
6	LC	Nov	3.85378
7	LC	Nov	5.99663
8	LC	Nov	3.2691
9	LC	Nov	3.51677
10	LC	Nov	4.68993
11	LC	Nov	3.48304
12	LC	Nov	4.12063
13	LC	Nov	3.30037
14	LC	Nov	2.60887
15	LC	Nov	4.52003
16	LC	Nov	5.02249
17	LC	Nov	5.90436
18	LC	Nov	5.18242
19	LC	Nov	7.23599
20	LC	Nov	6.19598
21	LC	Nov	3.24113
22	LC	Nov	3.31356
23	LC	Nov	2.68658
24	LC	Nov	3.64332
25	LC	Nov	4.11149
26	LC	Nov	6.47389
27	LC	Nov	2.83493
28	LC	Nov	4.01483
29	LC	Nov	3.93272
30	LC	Nov	3.01466
31	LC	Nov	4.30599
32	LC	Nov	3.77465
33	LC	Nov	5.63815
34	LC	Nov	5.09232
35	LC	Nov	2.65834
36	LC	Nov	3.16877
37	LC	Nov	4.95404
38	LC	Nov	4.25965
39	LC	Nov	3.34996
40	LC	Nov	2.6346
41	LC	Nov	7.30597
42	LC	Nov	4.55945
43	LC	Nov	2.80601
44	LC	Nov	4.33138
45	LC	Nov	3.46253
46	LC	Nov	3.14521
47	LC	Nov	3.11932
48	LC	Nov	4.45
49	LC	Nov	4.14457
50	LC	Nov	3.44263
51	LC	Nov	3.25991
52	LC	Nov	3.85634
53	LC	Nov	5.84118
54	LC	Nov	2.47975
55	LC	Nov	5.2282
56	LC	Nov	2.82917
57	LC	Nov	4.65225
58	LC	Nov	3.0193
59	LC	Nov	2.80213
60	LC	Nov	4.6043
61	LC	Nov	3.90199
62	LC	Nov	3.03364
63	LC	Nov	2.9768
64	LC	Nov	4.18647
65	LC	Nov	3.8826
66	LC	Nov	7.81366
67	LC	Nov	3.80657
68	LC	Nov	2.98815
69	LC	Nov	5.14723
70	LC	Nov	4.2617
71	LC	Nov	6.43668
72	LC	Nov	7.4113
73	LC	Nov	4.89024
74	LC	Nov	3.15014
75	LC	Nov	2.94037
76	LC	Nov	3.94805
77	LC	Nov	5.7782
78	LC	Nov	3.58887
79	LC	Nov	5.22633
80	LC	Nov	3.44722
81	LC	Nov	2.68375
82	LC	Nov	3.5826
83	LC	Nov	5.85758
84	LC	Nov	4.49104
85	LC	Nov	3.1039
86	LC	Nov	3.15087
87	LC	Nov	6.06367
88	LC	Nov	4.28882
89	LC	Nov	6.08496
90	LC	Nov	3.36952
91	LC	Nov	4.38638
92	LC	Nov	4.95404
93	LC	Nov	3.64984
94	LC	Nov	5.65049
95	LC	Nov	5.60889
96	LC	Nov	2.92819
97	LC	Nov	5.25637
98	LC	Nov	4.91004
99	LC	Nov	4.04204
100	LC	Nov	4.23111
101	LC	Nov	3.32534
102	LC	Nov	4.75359
103	LC	Nov	2.85543
104	LC	Nov	5.57339
105	LC	Nov	3.09254
106	LC	Nov	3.90861
107	LC	Nov	4.17761
108	LC	Nov	3.62512
109	LC	Nov	5.56535
110	LC	Nov	3.42873
111	LC	Nov	5.42779
112	LC	Nov	7.16673
113	LC	Nov	5.04531
114	LC	Nov	3.13825
115	LC	Nov	3.95358
116	LC	Nov	4.18031
117	LC	Nov	3.94595
118	LC	Nov	5.52059
119	LC	Nov	6.03797
120	LC	Nov	4.22577
121	LC	Nov	4.23676
122	LC	Nov	2.88262
123	LC	Nov	4.12066
124	LC	Nov	3.35443
125	LC	Nov	3.41312
126	LC	Nov	3.59058
127	LC	Nov	3.32503
128	LC	Nov	6.42646
1	AMYG	Rep	5.25992
2	AMYG	Rep	4.18325
3	AMYG	Rep	3.86555
4	AMYG	Rep	6.3875
5	AMYG	Rep	7.67053
6	AMYG	Rep	4.99991
7	AMYG	Rep	9.30188
8	AMYG	Rep	3.36433
9	AMYG	Rep	3.72264
10	AMYG	Rep	5.92624
11	AMYG	Rep	5.44205
12	AMYG	Rep	3.57722
13	AMYG	Rep	4.74672
14	AMYG	Rep	3.44684
15	AMYG	Rep	3.88494
16	AMYG	Rep	4.29924
17	AMYG	Rep	5.16943
18	AMYG	Rep	5.91036
19	AMYG	Rep	6.92009
20	AMYG	Rep	6.89659
21	AMYG	Rep	3.44615
22	AMYG	Rep	4.92345
23	AMYG	Rep	2.69323
24	AMYG	Rep	3.65769
25	AMYG	Rep	3.49942
26	AMYG	Rep	11.0964
27	AMYG	Rep	6.12176
28	AMYG	Rep	3.82421
29	AMYG	Rep	4.72425
30	AMYG	Rep	3.41661
31	AMYG	Rep	2.99906
32	AMYG	Rep	4.17867
33	AMYG	Rep	4.94026
34	AMYG	Rep	9.50591
35	AMYG	Rep	3.33498
36	AMYG	Rep	4.36507
37	AMYG	Rep	11.0606
38	AMYG	Rep	3.85194
39	AMYG	Rep	5.09
40	AMYG	Rep	3.82451
41	AMYG	Rep	5.37425
42	AMYG	Rep	4.21955
43	AMYG	Rep	4.42628
44	AMYG	Rep	3.62648
45	AMYG	Rep	2.98553
46	AMYG	Rep	3.31964
47	AMYG	Rep	3.85872
48	AMYG	Rep	4.69336
49	AMYG	Rep	4.10778
50	AMYG	Rep	5.81748
51	AMYG	Rep	5.00033
52	AMYG	Rep	5.03184
53	AMYG	Rep	5.32789
54	AMYG	Rep	4.28803
55	AMYG	Rep	3.539
56	AMYG	Rep	3.81098
57	AMYG	Rep	7.72256
58	AMYG	Rep	4.55594
59	AMYG	Rep	3.27348
60	AMYG	Rep	3.9558
61	AMYG	Rep	5.13029
62	AMYG	Rep	3.2481
63	AMYG	Rep	3.86418
64	AMYG	Rep	4.49868
65	AMYG	Rep	5.17894
66	AMYG	Rep	4.62059
67	AMYG	Rep	5.98253
68	AMYG	Rep	4.96774
69	AMYG	Rep	7.46684
70	AMYG	Rep	3.59336
71	AMYG	Rep	6.26019
72	AMYG	Rep	11.2961
73	AMYG	Rep	6.49456
74	AMYG	Rep	3.51111
75	AMYG	Rep	4.11911
76	AMYG	Rep	3.67182
77	AMYG	Rep	4.31501
78	AMYG	Rep	6.18587
79	AMYG	Rep	8.87238
80	AMYG	Rep	4.04648
81	AMYG	Rep	2.81847
82	AMYG	Rep	5.85098
83	AMYG	Rep	6.77359
84	AMYG	Rep	5.45964
85	AMYG	Rep	5.36363
86	AMYG	Rep	4.27943
87	AMYG	Rep	9.95541
88	AMYG	Rep	7.7335
89	AMYG	Rep	5.80519
90	AMYG	Rep	3.44995
91	AMYG	Rep	4.54734
92	AMYG	Rep	4.65444
93	AMYG	Rep	4.85147
94	AMYG	Rep	6.72307
95	AMYG	Rep	12.1867
96	AMYG	Rep	3.38003
97	AMYG	Rep	6.00277
98	AMYG	Rep	4.24492
99	AMYG	Rep	3.35055
100	AMYG	Rep	4.41911
101	AMYG	Rep	4.7926
102	AMYG	Rep	5.56516
103	AMYG	Rep	3.72883
104	AMYG	Rep	4.3726
105	AMYG	Rep	4.62875
106	AMYG	Rep	7.12634
107	AMYG	Rep	4.52997
108	AMYG	Rep	3.11998
109	AMYG	Rep	4.43183
110	AMYG	Rep	3.60373
111	AMYG	Rep	7.41947
112	AMYG	Rep	7.82735
113	AMYG	Rep	3.77979
114	AMYG	Rep	3.24746
115	AMYG	Rep	4.58388
116	AMYG	Rep	4.79033
117	AMYG	Rep	5.19222
118	AMYG	Rep	4.92462
119	AMYG	Rep	5.36458
120	AMYG	Rep	7.37115
121	AMYG	Rep	5.95979
122	AMYG	Rep	5.39459
123	AMYG	Rep	4.17106
124	AMYG	Rep	3.87913
125	AMYG	Rep	5.3188
126	AMYG	Rep	3.06039
127	AMYG	Rep	4.35508
128	AMYG	Rep	5.70967
1	HIPP	Rep	3.61143
2	HIPP	Rep	3.19039
3	HIPP	Rep	2.96034
4	HIPP	Rep	4.91761
5	HIPP	Rep	6.79802
6	HIPP	Rep	3.11272
7	HIPP	Rep	8.33314
8	HIPP	Rep	2.7819
9	HIPP	Rep	3.24764
10	HIPP	Rep	4.28457
11	HIPP	Rep	3.9611
12	HIPP	Rep	3.55017
13	HIPP	Rep	3.65103
14	HIPP	Rep	2.711
15	HIPP	Rep	3.15505
16	HIPP	Rep	3.79081
17	HIPP	Rep	4.5522
18	HIPP	Rep	3.29532
19	HIPP	Rep	5.85407
20	HIPP	Rep	6.21199
21	HIPP	Rep	2.68959
22	HIPP	Rep	4.31499
23	HIPP	Rep	2.33707
24	HIPP	Rep	3.0781
25	HIPP	Rep	3.42178
26	HIPP	Rep	6.26731
27	HIPP	Rep	3.33483
28	HIPP	Rep	3.46121
29	HIPP	Rep	3.74529
30	HIPP	Rep	3.10519
31	HIPP	Rep	2.61704
32	HIPP	Rep	3.22692
33	HIPP	Rep	4.22401
34	HIPP	Rep	7.15663
35	HIPP	Rep	3.03021
36	HIPP	Rep	3.16071
37	HIPP	Rep	6.06985
38	HIPP	Rep	4.35207
39	HIPP	Rep	3.89085
40	HIPP	Rep	3.28058
41	HIPP	Rep	4.97954
42	HIPP	Rep	4.18721
43	HIPP	Rep	3.2158
44	HIPP	Rep	4.16013
45	HIPP	Rep	2.51
46	HIPP	Rep	3.22367
47	HIPP	Rep	3.23573
48	HIPP	Rep	3.86174
49	HIPP	Rep	3.51802
50	HIPP	Rep	4.34158
51	HIPP	Rep	4.60778
52	HIPP	Rep	3.50606
53	HIPP	Rep	4.87553
54	HIPP	Rep	4.42702
55	HIPP	Rep	3.74792
56	HIPP	Rep	2.74398
57	HIPP	Rep	5.37492
58	HIPP	Rep	2.93649
59	HIPP	Rep	2.88446
60	HIPP	Rep	3.36966
61	HIPP	Rep	3.73404
62	HIPP	Rep	3.3529
63	HIPP	Rep	3.11067
64	HIPP	Rep	4.19323
65	HIPP	Rep	3.95615
66	HIPP	Rep	4.08799
67	HIPP	Rep	4.8805
68	HIPP	Rep	4.71357
69	HIPP	Rep	4.61557
70	HIPP	Rep	3.00764
71	HIPP	Rep	4.88421
72	HIPP	Rep	6.91489
73	HIPP	Rep	5.45238
74	HIPP	Rep	2.5563
75	HIPP	Rep	2.81188
76	HIPP	Rep	3.10559
77	HIPP	Rep	3.80405
78	HIPP	Rep	3.90491
79	HIPP	Rep	5.77851
80	HIPP	Rep	3.26453
81	HIPP	Rep	2.27414
82	HIPP	Rep	4.64818
83	HIPP	Rep	4.73243
84	HIPP	Rep	4.55879
85	HIPP	Rep	3.6683
86	HIPP	Rep	2.98165
87	HIPP	Rep	5.89308
88	HIPP	Rep	6.0103
89	HIPP	Rep	3.32564
90	HIPP	Rep	3.87684
91	HIPP	Rep	4.23469
92	HIPP	Rep	3.8847
93	HIPP	Rep	3.96291
94	HIPP	Rep	4.44967
95	HIPP	Rep	6.23312
96	HIPP	Rep	2.74918
97	HIPP	Rep	5.3603
98	HIPP	Rep	3.76466
99	HIPP	Rep	3.0891
100	HIPP	Rep	3.59322
101	HIPP	Rep	3.80315
102	HIPP	Rep	5.41054
103	HIPP	Rep	3.01903
104	HIPP	Rep	4.15703
105	HIPP	Rep	3.57987
106	HIPP	Rep	4.28742
107	HIPP	Rep	3.12458
108	HIPP	Rep	3.5602
109	HIPP	Rep	4.33756
110	HIPP	Rep	3.7077
111	HIPP	Rep	4.72127
112	HIPP	Rep	5.31223
113	HIPP	Rep	3.80394
114	HIPP	Rep	3.04499
115	HIPP	Rep	3.52702
116	HIPP	Rep	3.39691
117	HIPP	Rep	3.89039
118	HIPP	Rep	4.00278
119	HIPP	Rep	4.43215
120	HIPP	Rep	7.2934
121	HIPP	Rep	4.49939
122	HIPP	Rep	4.12794
123	HIPP	Rep	3.51988
124	HIPP	Rep	2.88627
125	HIPP	Rep	3.43681
126	HIPP	Rep	2.944
127	HIPP	Rep	3.11832
128	HIPP	Rep	4.50802
1	TFC	Rep	8.86472
2	TFC	Rep	7.82922
3	TFC	Rep	6.45783
4	TFC	Rep	12.8283
5	TFC	Rep	12.3219
6	TFC	Rep	9.01994
7	TFC	Rep	11.2059
8	TFC	Rep	6.76025
9	TFC	Rep	4.05695
10	TFC	Rep	4.96437
11	TFC	Rep	11.4817
12	TFC	Rep	4.43942
13	TFC	Rep	7.99399
14	TFC	Rep	7.65808
15	TFC	Rep	13.1865
16	TFC	Rep	7.82648
17	TFC	Rep	8.99096
18	TFC	Rep	12.6518
19	TFC	Rep	8.94766
20	TFC	Rep	9.65062
21	TFC	Rep	9.24468
22	TFC	Rep	6.23156
23	TFC	Rep	3.69302
24	TFC	Rep	7.85828
25	TFC	Rep	4.70986
26	TFC	Rep	14.2384
27	TFC	Rep	7.84687
28	TFC	Rep	8.14351
29	TFC	Rep	7.6886
30	TFC	Rep	8.4553
31	TFC	Rep	10.3412
32	TFC	Rep	8.45453
33	TFC	Rep	6.28679
34	TFC	Rep	14.7694
35	TFC	Rep	6.75206
36	TFC	Rep	6.37921
37	TFC	Rep	6.81773
38	TFC	Rep	11.157
39	TFC	Rep	10.5299
40	TFC	Rep	7.0963
41	TFC	Rep	8.84322
42	TFC	Rep	7.07824
43	TFC	Rep	6.75866
44	TFC	Rep	4.24099
45	TFC	Rep	6.98363
46	TFC	Rep	4.42201
47	TFC	Rep	5.28025
48	TFC	Rep	6.70555
49	TFC	Rep	9.4172
50	TFC	Rep	7.31254
51	TFC	Rep	7.94792
52	TFC	Rep	11.1982
53	TFC	Rep	7.99197
54	TFC	Rep	8.53942
55	TFC	Rep	14.2406
56	TFC	Rep	5.02617
57	TFC	Rep	4.67132
58	TFC	Rep	7.47253
59	TFC	Rep	6.96889
60	TFC	Rep	9.91347
61	TFC	Rep	11.1761
62	TFC	Rep	7.0437
63	TFC	Rep	7.76791
64	TFC	Rep	8.01311
65	TFC	Rep	6.40616
66	TFC	Rep	7.46847
67	TFC	Rep	7.5299
68	TFC	Rep	7.58031
69	TFC	Rep	12.9057
70	TFC	Rep	5.46784
71	TFC	Rep	7.25215
72	TFC	Rep	8.96257
73	TFC	Rep	5.12279
74	TFC	Rep	4.47923
75	TFC	Rep	6.80785
76	TFC	Rep	5.69771
77	TFC	Rep	4.22897
78	TFC	Rep	5.73456
79	TFC	Rep	4.36152
80	TFC	Rep	7.52913
81	TFC	Rep	3.26797
82	TFC	Rep	9.57345
83	TFC	Rep	8.05399
84	TFC	Rep	7.5256
85	TFC	Rep	8.59194
86	TFC	Rep	8.48935
87	TFC	Rep	8.18357
88	TFC	Rep	11.2992
89	TFC	Rep	5.7966
90	TFC	Rep	8.45163
91	TFC	Rep	7.52607
92	TFC	Rep	6.52259
93	TFC	Rep	5.77537
94	TFC	Rep	10.0936
95	TFC	Rep	8.49388
96	TFC	Rep	5.61555
97	TFC	Rep	5.59709
98	TFC	Rep	8.20287
99	TFC	Rep	8.83176
100	TFC	Rep	6.82893
101	TFC	Rep	8.05229
102	TFC	Rep	9.40168
103	TFC	Rep	11.2272
104	TFC	Rep	11.5852
105	TFC	Rep	8.25258
106	TFC	Rep	15.2316
107	TFC	Rep	6.51138
108	TFC	Rep	7.74771
109	TFC	Rep	9.72811
110	TFC	Rep	10.4536
111	TFC	Rep	8.45116
112	TFC	Rep	8.36048
113	TFC	Rep	8.201
114	TFC	Rep	6.37644
115	TFC	Rep	5.9984
116	TFC	Rep	7.54263
117	TFC	Rep	7.74697
118	TFC	Rep	6.72524
119	TFC	Rep	9.27701
120	TFC	Rep	8.25657
121	TFC	Rep	11.9146
122	TFC	Rep	6.49361
123	TFC	Rep	8.44268
124	TFC	Rep	6.50893
125	TFC	Rep	8.26583
126	TFC	Rep	4.57535
127	TFC	Rep	9.62876
128	TFC	Rep	8.74514
1	LC	Rep	4.02103
2	LC	Rep	2.52189
3	LC	Rep	3.04665
4	LC	Rep	7.23597
5	LC	Rep	6.33024
6	LC	Rep	3.48337
7	LC	Rep	5.94217
8	LC	Rep	3.03219
9	LC	Rep	3.5429
10	LC	Rep	4.42567
11	LC	Rep	3.59149
12	LC	Rep	3.93927
13	LC	Rep	2.54833
14	LC	Rep	2.72832
15	LC	Rep	3.21409
16	LC	Rep	3.59552
17	LC	Rep	5.92093
18	LC	Rep	4.29863
19	LC	Rep	7.63215
20	LC	Rep	4.72534
21	LC	Rep	2.62473
22	LC	Rep	4.59601
23	LC	Rep	2.26209
24	LC	Rep	3.72927
25	LC	Rep	3.72153
26	LC	Rep	6.2681
27	LC	Rep	2.86264
28	LC	Rep	3.71578
29	LC	Rep	3.41863
30	LC	Rep	3.43834
31	LC	Rep	2.98899
32	LC	Rep	2.72973
33	LC	Rep	4.84121
34	LC	Rep	5.95618
35	LC	Rep	2.48008
36	LC	Rep	3.01008
37	LC	Rep	5.61526
38	LC	Rep	4.26743
39	LC	Rep	3.22357
40	LC	Rep	2.50479
41	LC	Rep	6.27762
42	LC	Rep	4.14066
43	LC	Rep	3.01009
44	LC	Rep	3.73192
45	LC	Rep	2.8507
46	LC	Rep	2.81521
47	LC	Rep	3.21109
48	LC	Rep	3.93249
49	LC	Rep	3.2159
50	LC	Rep	3.40301
51	LC	Rep	3.14023
52	LC	Rep	3.06772
53	LC	Rep	5.69139
54	LC	Rep	2.37815
55	LC	Rep	3.5777
56	LC	Rep	2.57986
57	LC	Rep	5.00911
58	LC	Rep	2.75608
59	LC	Rep	2.49483
60	LC	Rep	3.3383
61	LC	Rep	3.87272
62	LC	Rep	2.8228
63	LC	Rep	2.63327
64	LC	Rep	3.79333
65	LC	Rep	3.69206
66	LC	Rep	5.19231
67	LC	Rep	4.55645
68	LC	Rep	3.00659
69	LC	Rep	4.44138
70	LC	Rep	3.33883
71	LC	Rep	6.53949
72	LC	Rep	6.84672
73	LC	Rep	4.25607
74	LC	Rep	3.10686
75	LC	Rep	2.19229
76	LC	Rep	2.89965
77	LC	Rep	4.36552
78	LC	Rep	3.33197
79	LC	Rep	5.5207
80	LC	Rep	2.71651
81	LC	Rep	2.17169
82	LC	Rep	3.40219
83	LC	Rep	6.12433
84	LC	Rep	3.32909
85	LC	Rep	3.1531
86	LC	Rep	3.18426
87	LC	Rep	5.42933
88	LC	Rep	5.06242
89	LC	Rep	4.50717
90	LC	Rep	2.89074
91	LC	Rep	3.30696
92	LC	Rep	4.03326
93	LC	Rep	4.13912
94	LC	Rep	4.86377
95	LC	Rep	5.06069
96	LC	Rep	3.09072
97	LC	Rep	4.75681
98	LC	Rep	3.57633
99	LC	Rep	4.02991
100	LC	Rep	3.82944
101	LC	Rep	3.12008
102	LC	Rep	4.19161
103	LC	Rep	2.87341
104	LC	Rep	5.96415
105	LC	Rep	3.23238
106	LC	Rep	3.64997
107	LC	Rep	3.70171
108	LC	Rep	3.81121
109	LC	Rep	4.45429
110	LC	Rep	2.95135
111	LC	Rep	4.56637
112	LC	Rep	6.05965
113	LC	Rep	4.78776
114	LC	Rep	3.26304
115	LC	Rep	3.72533
116	LC	Rep	3.87979
117	LC	Rep	3.85545
118	LC	Rep	4.29579
119	LC	Rep	4.49769
120	LC	Rep	3.78505
121	LC	Rep	3.6123
122	LC	Rep	3.55397
123	LC	Rep	3.98357
124	LC	Rep	2.84237
125	LC	Rep	3.03967
126	LC	Rep	2.6403
127	LC	Rep	2.86465
128	LC	Rep	5.15636

## Sheet: Fig_4b
Reblinded_ID	ROIs	COND	Parameter estimates
1	AMYG	Nov	0.195804
2	AMYG	Nov	0.0754424
3	AMYG	Nov	0.224521
4	AMYG	Nov	0.00656621
5	AMYG	Nov	0.051486
6	AMYG	Nov	0.137057
7	AMYG	Nov	0.168147
8	AMYG	Nov	0.112836
9	AMYG	Nov	0.0910916
10	AMYG	Nov	0.0403867
11	AMYG	Nov	0.175837
12	AMYG	Nov	0.0237329
13	AMYG	Nov	0.246531
14	AMYG	Nov	0.136903
15	AMYG	Nov	0.145653
16	AMYG	Nov	0.0254263
17	AMYG	Nov	0.0626025
18	AMYG	Nov	0.171524
19	AMYG	Nov	0.0222034
20	AMYG	Nov	-0.00963359
21	AMYG	Nov	0.165242
22	AMYG	Nov	0.145014
23	AMYG	Nov	0.093811
24	AMYG	Nov	0.0120873
25	AMYG	Nov	0.124744
26	AMYG	Nov	0.146792
27	AMYG	Nov	0.0758221
28	AMYG	Nov	0.169854
29	AMYG	Nov	0.13299
30	AMYG	Nov	0.0712881
31	AMYG	Nov	0.13982
32	AMYG	Nov	0.0994646
33	AMYG	Nov	0.0417989
34	AMYG	Nov	-0.0191178
35	AMYG	Nov	0.0633373
36	AMYG	Nov	0.029703
37	AMYG	Nov	0.0729445
38	AMYG	Nov	0.10215
39	AMYG	Nov	0.109743
40	AMYG	Nov	0.114409
41	AMYG	Nov	0.0641645
42	AMYG	Nov	0.0614656
43	AMYG	Nov	0.141792
44	AMYG	Nov	0.106239
45	AMYG	Nov	0.0191141
46	AMYG	Nov	0.0710663
47	AMYG	Nov	0.0907867
48	AMYG	Nov	0.0815604
49	AMYG	Nov	0.303894
50	AMYG	Nov	0.175268
51	AMYG	Nov	0.165635
52	AMYG	Nov	0.222803
53	AMYG	Nov	0.0552662
54	AMYG	Nov	0.253828
55	AMYG	Nov	0.00678802
56	AMYG	Nov	0.193501
57	AMYG	Nov	0.0426862
58	AMYG	Nov	0.0814072
59	AMYG	Nov	0.132183
60	AMYG	Nov	0.19598
61	AMYG	Nov	0.130734
62	AMYG	Nov	0.107491
63	AMYG	Nov	0.038817
64	AMYG	Nov	0.16942
65	AMYG	Nov	0.0568627
66	AMYG	Nov	0.0307592
67	AMYG	Nov	0.056119
68	AMYG	Nov	0.13768
69	AMYG	Nov	0.215238
70	AMYG	Nov	0.0805254
71	AMYG	Nov	0.0876471
72	AMYG	Nov	0.0671668
73	AMYG	Nov	-0.0130566
74	AMYG	Nov	0.0558577
75	AMYG	Nov	0.173958
76	AMYG	Nov	0.0778172
77	AMYG	Nov	0.0755146
78	AMYG	Nov	0.275719
79	AMYG	Nov	0.100686
80	AMYG	Nov	0.206279
81	AMYG	Nov	0.18449
82	AMYG	Nov	0.219303
83	AMYG	Nov	0.0679829
84	AMYG	Nov	0.159557
85	AMYG	Nov	0.136747
86	AMYG	Nov	0.132056
87	AMYG	Nov	0.0550602
88	AMYG	Nov	0.157045
89	AMYG	Nov	0.13314
90	AMYG	Nov	0.0366325
91	AMYG	Nov	0.131654
92	AMYG	Nov	0.0703022
93	AMYG	Nov	0.128033
94	AMYG	Nov	0.0796639
95	AMYG	Nov	0.0458687
96	AMYG	Nov	0.0794243
97	AMYG	Nov	0.0628695
98	AMYG	Nov	0.131792
99	AMYG	Nov	0.0651304
100	AMYG	Nov	0.0785233
101	AMYG	Nov	0.155894
102	AMYG	Nov	0.12309
103	AMYG	Nov	0.128949
104	AMYG	Nov	0.0856778
105	AMYG	Nov	0.149422
106	AMYG	Nov	0.13555
107	AMYG	Nov	0.179294
108	AMYG	Nov	0.085538
109	AMYG	Nov	0.060378
110	AMYG	Nov	0.0953146
111	AMYG	Nov	0.142729
112	AMYG	Nov	0.0653292
113	AMYG	Nov	0.121838
114	AMYG	Nov	0.144621
115	AMYG	Nov	0.0708787
116	AMYG	Nov	0.158202
117	AMYG	Nov	0.0693886
118	AMYG	Nov	0.119449
119	AMYG	Nov	0.194606
120	AMYG	Nov	0.0759485
121	AMYG	Nov	0.229843
122	AMYG	Nov	0.055797
123	AMYG	Nov	0.183648
124	AMYG	Nov	0.153773
125	AMYG	Nov	0.245774
126	AMYG	Nov	0.0952293
127	AMYG	Nov	0.174985
128	AMYG	Nov	0.0586988
1	HIPP	Nov	0.151723
2	HIPP	Nov	0.0256082
3	HIPP	Nov	0.126447
4	HIPP	Nov	0.0137834
5	HIPP	Nov	0.031226
6	HIPP	Nov	0.147026
7	HIPP	Nov	0.0633056
8	HIPP	Nov	0.073557
9	HIPP	Nov	0.0732174
10	HIPP	Nov	0.0265456
11	HIPP	Nov	0.0906036
12	HIPP	Nov	0.0075063
13	HIPP	Nov	0.202186
14	HIPP	Nov	0.0550584
15	HIPP	Nov	0.0763534
16	HIPP	Nov	0.0234043
17	HIPP	Nov	0.0101796
18	HIPP	Nov	0.0864987
19	HIPP	Nov	-0.0215589
20	HIPP	Nov	0.0202894
21	HIPP	Nov	0.0739733
22	HIPP	Nov	0.0772735
23	HIPP	Nov	0.0380211
24	HIPP	Nov	0.0464245
25	HIPP	Nov	0.0679447
26	HIPP	Nov	0.0771126
27	HIPP	Nov	0.0185982
28	HIPP	Nov	0.0856917
29	HIPP	Nov	0.100061
30	HIPP	Nov	0.0309021
31	HIPP	Nov	0.0567367
32	HIPP	Nov	0.0924202
33	HIPP	Nov	0.0484612
34	HIPP	Nov	-0.103026
35	HIPP	Nov	0.0198795
36	HIPP	Nov	0.0149281
37	HIPP	Nov	0.0923007
38	HIPP	Nov	0.0384022
39	HIPP	Nov	0.0701238
40	HIPP	Nov	0.0605039
41	HIPP	Nov	0.0347708
42	HIPP	Nov	-0.00778162
43	HIPP	Nov	0.049541
44	HIPP	Nov	0.0470574
45	HIPP	Nov	0.0385855
46	HIPP	Nov	-0.0462143
47	HIPP	Nov	0.0600024
48	HIPP	Nov	0.0325646
49	HIPP	Nov	0.185468
50	HIPP	Nov	0.122072
51	HIPP	Nov	0.115976
52	HIPP	Nov	0.146348
53	HIPP	Nov	0.0461158
54	HIPP	Nov	0.190436
55	HIPP	Nov	-0.00741328
56	HIPP	Nov	0.0883551
57	HIPP	Nov	0.061474
58	HIPP	Nov	0.0313374
59	HIPP	Nov	0.065609
60	HIPP	Nov	0.122272
61	HIPP	Nov	0.0540274
62	HIPP	Nov	0.0535625
63	HIPP	Nov	-0.00734527
64	HIPP	Nov	0.144597
65	HIPP	Nov	0.064993
66	HIPP	Nov	-0.0282433
67	HIPP	Nov	0.059178
68	HIPP	Nov	0.0713992
69	HIPP	Nov	0.101449
70	HIPP	Nov	0.0283702
71	HIPP	Nov	0.00598005
72	HIPP	Nov	0.111277
73	HIPP	Nov	-0.0067066
74	HIPP	Nov	0.00382008
75	HIPP	Nov	0.0922188
76	HIPP	Nov	0.0478021
77	HIPP	Nov	0.0326576
78	HIPP	Nov	0.152645
79	HIPP	Nov	0.0443071
80	HIPP	Nov	0.139456
81	HIPP	Nov	0.117217
82	HIPP	Nov	0.144654
83	HIPP	Nov	0.0146583
84	HIPP	Nov	0.0771443
85	HIPP	Nov	0.157074
86	HIPP	Nov	0.119633
87	HIPP	Nov	0.0537249
88	HIPP	Nov	0.0855184
89	HIPP	Nov	0.075425
90	HIPP	Nov	0.058031
91	HIPP	Nov	0.102427
92	HIPP	Nov	0.0340797
93	HIPP	Nov	0.0836682
94	HIPP	Nov	0.0974198
95	HIPP	Nov	0.00906684
96	HIPP	Nov	0.0173203
97	HIPP	Nov	0.036555
98	HIPP	Nov	0.0613059
99	HIPP	Nov	0.0593888
100	HIPP	Nov	0.0758469
101	HIPP	Nov	0.0783503
102	HIPP	Nov	0.07736
103	HIPP	Nov	0.0559523
104	HIPP	Nov	0.0443747
105	HIPP	Nov	0.0305003
106	HIPP	Nov	0.0511609
107	HIPP	Nov	0.0253869
108	HIPP	Nov	0.035434
109	HIPP	Nov	-0.0243549
110	HIPP	Nov	0.0334858
111	HIPP	Nov	0.103867
112	HIPP	Nov	0.0122821
113	HIPP	Nov	0.0789631
114	HIPP	Nov	0.0699391
115	HIPP	Nov	0.0555052
116	HIPP	Nov	0.0869023
117	HIPP	Nov	0.0498622
118	HIPP	Nov	0.0560502
119	HIPP	Nov	0.129663
120	HIPP	Nov	0.003843
121	HIPP	Nov	0.17842
122	HIPP	Nov	0.0122775
123	HIPP	Nov	0.105148
124	HIPP	Nov	0.12403
125	HIPP	Nov	0.0819605
126	HIPP	Nov	0.0364353
127	HIPP	Nov	0.0497197
128	HIPP	Nov	0.042278
1	AMYG	Rep	0.0683656
2	AMYG	Rep	0.0667519
3	AMYG	Rep	0.0707848
4	AMYG	Rep	0.0332028
5	AMYG	Rep	0.00184514
6	AMYG	Rep	0.0593652
7	AMYG	Rep	0.0415021
8	AMYG	Rep	0.0355092
9	AMYG	Rep	0.0145298
10	AMYG	Rep	-0.0176174
11	AMYG	Rep	0.110021
12	AMYG	Rep	0.0288068
13	AMYG	Rep	0.151045
14	AMYG	Rep	0.0459843
15	AMYG	Rep	0.0739616
16	AMYG	Rep	-0.0410828
17	AMYG	Rep	0.0481282
18	AMYG	Rep	0.0936773
19	AMYG	Rep	0.0252349
20	AMYG	Rep	0.0238013
21	AMYG	Rep	0.0900876
22	AMYG	Rep	0.0509385
23	AMYG	Rep	0.0630606
24	AMYG	Rep	-0.0556218
25	AMYG	Rep	-0.0024421
26	AMYG	Rep	0.0746844
27	AMYG	Rep	0.0779555
28	AMYG	Rep	0.0260551
29	AMYG	Rep	0.0542625
30	AMYG	Rep	-0.0252325
31	AMYG	Rep	0.0861187
32	AMYG	Rep	0.0132222
33	AMYG	Rep	0.00470758
34	AMYG	Rep	-0.0918248
35	AMYG	Rep	0.0469397
36	AMYG	Rep	0.046165
37	AMYG	Rep	-0.00805142
38	AMYG	Rep	0.0328715
39	AMYG	Rep	0.0696955
40	AMYG	Rep	0.0527591
41	AMYG	Rep	0.0448791
42	AMYG	Rep	-0.0468765
43	AMYG	Rep	0.0860797
44	AMYG	Rep	0.0759985
45	AMYG	Rep	0.0158449
46	AMYG	Rep	0.040895
47	AMYG	Rep	0.0319163
48	AMYG	Rep	-0.0110031
49	AMYG	Rep	0.0628941
50	AMYG	Rep	0.0788632
51	AMYG	Rep	0.0862432
52	AMYG	Rep	0.0438086
53	AMYG	Rep	0.030246
54	AMYG	Rep	0.115438
55	AMYG	Rep	-0.0117158
56	AMYG	Rep	0.102519
57	AMYG	Rep	-0.00571451
58	AMYG	Rep	0.0741241
59	AMYG	Rep	0.0445648
60	AMYG	Rep	0.128433
61	AMYG	Rep	0.049989
62	AMYG	Rep	0.0239766
63	AMYG	Rep	0.0161011
64	AMYG	Rep	0.0606393
65	AMYG	Rep	0.0430663
66	AMYG	Rep	0.0154831
67	AMYG	Rep	0.0583081
68	AMYG	Rep	0.0825188
69	AMYG	Rep	0.105627
70	AMYG	Rep	0.0469055
71	AMYG	Rep	0.0521163
72	AMYG	Rep	0.0375518
73	AMYG	Rep	-0.0179535
74	AMYG	Rep	0.051823
75	AMYG	Rep	0.0407183
76	AMYG	Rep	0.0507141
77	AMYG	Rep	-0.0232269
78	AMYG	Rep	0.162908
79	AMYG	Rep	0.0709533
80	AMYG	Rep	0.0421826
81	AMYG	Rep	0.0666487
82	AMYG	Rep	0.111167
83	AMYG	Rep	0.0498596
84	AMYG	Rep	0.0395465
85	AMYG	Rep	0.0109438
86	AMYG	Rep	0.0356696
87	AMYG	Rep	0.00652371
88	AMYG	Rep	0.130517
89	AMYG	Rep	0.0311911
90	AMYG	Rep	0.00441617
91	AMYG	Rep	0.0709229
92	AMYG	Rep	0.0512706
93	AMYG	Rep	0.107334
94	AMYG	Rep	0.0389127
95	AMYG	Rep	-0.000145438
96	AMYG	Rep	0.0166434
97	AMYG	Rep	-0.0449317
98	AMYG	Rep	0.0302127
99	AMYG	Rep	0.0528703
100	AMYG	Rep	0.032543
101	AMYG	Rep	0.122196
102	AMYG	Rep	0.00648516
103	AMYG	Rep	0.00547928
104	AMYG	Rep	0.0572518
105	AMYG	Rep	0.0478084
106	AMYG	Rep	0.0812464
107	AMYG	Rep	0.0859675
108	AMYG	Rep	0.0370473
109	AMYG	Rep	0.0483809
110	AMYG	Rep	0.0528489
111	AMYG	Rep	0.0920083
112	AMYG	Rep	0.0206833
113	AMYG	Rep	0.0584095
114	AMYG	Rep	0.0205326
115	AMYG	Rep	0.105293
116	AMYG	Rep	0.10223
117	AMYG	Rep	0.0311342
118	AMYG	Rep	-0.00736081
119	AMYG	Rep	0.0365156
120	AMYG	Rep	-0.0660153
121	AMYG	Rep	0.0788638
122	AMYG	Rep	0.0326021
123	AMYG	Rep	0.0836427
124	AMYG	Rep	0.0766588
125	AMYG	Rep	0.169199
126	AMYG	Rep	-0.00989812
127	AMYG	Rep	0.0889786
128	AMYG	Rep	0.0534943
1	HIPP	Rep	0.0247154
2	HIPP	Rep	0.0267359
3	HIPP	Rep	0.0221473
4	HIPP	Rep	-0.000126711
5	HIPP	Rep	0.00293554
6	HIPP	Rep	0.0439433
7	HIPP	Rep	-0.00514368
8	HIPP	Rep	0.0216709
9	HIPP	Rep	-0.00735589
10	HIPP	Rep	-0.0296811
11	HIPP	Rep	0.0316529
12	HIPP	Rep	0.0157699
13	HIPP	Rep	0.124707
14	HIPP	Rep	-0.00623777
15	HIPP	Rep	0.00506199
16	HIPP	Rep	-0.0420344
17	HIPP	Rep	-0.00300276
18	HIPP	Rep	0.0470181
19	HIPP	Rep	-0.00630396
20	HIPP	Rep	0.0472138
21	HIPP	Rep	0.0105363
22	HIPP	Rep	0.0165325
23	HIPP	Rep	-0.00199268
24	HIPP	Rep	-0.0503917
25	HIPP	Rep	-0.0155913
26	HIPP	Rep	0.0437097
27	HIPP	Rep	0.0404398
28	HIPP	Rep	0.00305805
29	HIPP	Rep	0.0187836
30	HIPP	Rep	-0.0163974
31	HIPP	Rep	0.0359051
32	HIPP	Rep	0.00307904
33	HIPP	Rep	-0.0154876
34	HIPP	Rep	-0.116933
35	HIPP	Rep	0.0357679
36	HIPP	Rep	-0.000783902
37	HIPP	Rep	-0.020292
38	HIPP	Rep	-0.00629665
39	HIPP	Rep	0.0473318
40	HIPP	Rep	-0.00250364
41	HIPP	Rep	0.0242228
42	HIPP	Rep	-0.0623986
43	HIPP	Rep	0.0600045
44	HIPP	Rep	0.00528381
45	HIPP	Rep	0.0186689
46	HIPP	Rep	-0.0507981
47	HIPP	Rep	0.0138428
48	HIPP	Rep	-0.0290491
49	HIPP	Rep	0.0252882
50	HIPP	Rep	0.0417932
51	HIPP	Rep	0.0516026
52	HIPP	Rep	0.00422101
53	HIPP	Rep	0.0241934
54	HIPP	Rep	0.100185
55	HIPP	Rep	-0.0384405
56	HIPP	Rep	0.0330817
57	HIPP	Rep	0.0359338
58	HIPP	Rep	0.0178667
59	HIPP	Rep	0.0138218
60	HIPP	Rep	0.0738575
61	HIPP	Rep	0.0280207
62	HIPP	Rep	-0.000748571
63	HIPP	Rep	-0.0199472
64	HIPP	Rep	0.0509846
65	HIPP	Rep	0.0227547
66	HIPP	Rep	-0.0148019
67	HIPP	Rep	0.0494427
68	HIPP	Rep	0.0596246
69	HIPP	Rep	0.0209447
70	HIPP	Rep	-0.00790488
71	HIPP	Rep	0.00629024
72	HIPP	Rep	0.0304567
73	HIPP	Rep	-0.0371941
74	HIPP	Rep	0.0111369
75	HIPP	Rep	0.0196159
76	HIPP	Rep	0.0156272
77	HIPP	Rep	-0.0209111
78	HIPP	Rep	0.0606136
79	HIPP	Rep	0.0284968
80	HIPP	Rep	-0.000402924
81	HIPP	Rep	0.0285437
82	HIPP	Rep	0.0687532
83	HIPP	Rep	-0.0239333
84	HIPP	Rep	0.01059
85	HIPP	Rep	0.0189986
86	HIPP	Rep	0.0244347
87	HIPP	Rep	0.0398155
88	HIPP	Rep	0.0693571
89	HIPP	Rep	0.0248609
90	HIPP	Rep	0.0407199
91	HIPP	Rep	0.0716828
92	HIPP	Rep	0.018273
93	HIPP	Rep	0.0715384
94	HIPP	Rep	0.0196705
95	HIPP	Rep	-0.055714
96	HIPP	Rep	-0.0148889
97	HIPP	Rep	-0.0410741
98	HIPP	Rep	0.00462199
99	HIPP	Rep	0.0232174
100	HIPP	Rep	0.0287041
101	HIPP	Rep	0.05802
102	HIPP	Rep	-0.010644
103	HIPP	Rep	0.000704378
104	HIPP	Rep	0.0276913
105	HIPP	Rep	0.0166013
106	HIPP	Rep	-0.00289869
107	HIPP	Rep	-0.00348747
108	HIPP	Rep	-0.00920736
109	HIPP	Rep	-0.0152198
110	HIPP	Rep	-0.0214042
111	HIPP	Rep	0.0598096
112	HIPP	Rep	-0.0197561
113	HIPP	Rep	0.0241128
114	HIPP	Rep	0.0139017
115	HIPP	Rep	0.0545672
116	HIPP	Rep	0.0636532
117	HIPP	Rep	0.00168157
118	HIPP	Rep	-0.0120349
119	HIPP	Rep	-0.00614426
120	HIPP	Rep	-0.143521
121	HIPP	Rep	0.0533682
122	HIPP	Rep	0.00469216
123	HIPP	Rep	0.0225457
124	HIPP	Rep	0.0645408
125	HIPP	Rep	0.0896329
126	HIPP	Rep	-0.0707303
127	HIPP	Rep	0.0100702
128	HIPP	Rep	0.0168369

## Sheet: Fig_5c
Reblinded_ID	SEX	YrsEd	PiB	Age	LC_activity_NvR	PACC5_slopes
1	F	12	1.1992	76.25	0.961692	0.091605
2	M	12	1.7996	84	0.314978	-0.0607509
3	F	16	1.4219	78.75	0.0744171	-0.272363
4	M	18	1.2146	69.75	0.218717	0.0336959
5	M	9	1.1509	73.75	0.11116	0.134577
6	F	16	1.2816	64.75	0.435571	0.032428
7	M	18	1.1763	80.75	-0.0747099	0.041029
8	F	16	1.2053	67.25	-0.223446	0.11076
9	F	16	2.6038	70.5	0.029211	-0.00337871
10	M	20	1.1806	77.25	-0.24659	0.110866
11	F	14	1.0877	70.75	-0.589003	0.0565859
12	M	12	1.307	72	-0.0765656	-0.0145807
13	F	14	1.1686	60.5	0.584667	0.0228846
14	F	14	1.1809	72.5	-0.0583746	0.0511735
15	F	20	1.1244	50.25	1.4217	0.012037
16	M	16	1.1588	54.5	1.17527	-0.028692
17	F	13	2.5797	82.75	-0.302728	-0.51347
18	M	18	1.747	63.5	0.566687	-0.00459231
19	M	12	1.0818	75.5	0.484316	-0.0139504
20	F	16	1.3565	76.5	1.46616	0.0192743
21	F	18	1.2044	56.25	0.287877	0.0948951
22	F	12	1.2339	80.75	-0.986999	0.0649291
23	F	14	1.0965	63.5	0.340032	0.0429898
24	F	17	1.5287	59.75	-0.0743561	0.120655
25	M	16	1.2421	77.75	0.358838	0.0463244
26	M	16	1.8514	>85	0.455342	-0.0823278
27	M	20	1.1578	83	0.0652571	-0.000114394
28	F	20	1.2332	68.25	0.847383	0.142376
29	F	16	1.177	60	0.320617	-0.0405904
30	F	12	1.1989	65.5	-0.0200687	0.054045
31	F	18	1.3437	68.25	1.1878	0.092659
32	F	16	1.1765	60	0.970816	0.0785164
33	F	12	1.1837	68.5	0.494213	0.101579
34	M	16	1.173	63.25	-1.31387	-0.000273651
35	F	18	1.1503	73.25	0.00153399	0.0914951
36	M	20	2.415	69.25	-0.022695	0.0194634
37	M	17	1.1438	75.5	0.0538982	0.01797
38	F	12	1.1852	66.75	0.398951	-0.0151285
39	M	20	1.3886	76.75	0.191981	-0.087723
40	F	18	1.9513	71.5	0.253426	0.00269303
41	M	14	1.4155	75	2.16833	-0.15603
42	F	12	1.2019	53.5	1.61627	-0.0227065
43	M	16	2.1456	68.5	-0.783411	-0.725094
44	F	16	1.1623	54.75	-0.0188619	0.130549
45	F	16	1.1075	62.75	0.40181	0.0426746
46	F	14	1.222	69.75	0.346241	0.032041
47	M	18	1.7957	82.25	-0.0220181	-0.0568255
48	M	20	1.4342	83.25	-0.019128	-0.160812
49	F	16	1.2176	65.75	0.607294	0.11277
50	F	12	2.0991	75.25	0.128064	-0.317817
51	F	12	2.2902	78.75	0.0851235	-0.145623
52	F	18	1.2594	82.25	0.0843397	0.0256147
53	M	16	1.1287	71.75	-0.0551998	0.13584
54	M	18	1.2253	57.75	0.275098	0.125607
55	M	12	2.3247	71	1.89544	0.0559315
56	F	16	1.1855	56.75	-0.11002	0.052431
57	M	14	1.2142	66.25	-0.446439	-0.196129
58	F	12	1.1585	77.5	0.267912	0.136834
59	M	18	1.9825	69.75	0.413201	0.0696809
60	F	12	1.3147	66.5	0.762246	0.10428
61	M	16	1.151	79.25	0.0477633	-0.114626
62	F	18	1.1203	51.25	0.201709	0.00583813
63	M	18	1.0714	66.75	0.544109	-0.0377872
64	F	12	1.2161	69.5	0.767348	-0.0503062
65	F	18	1.2669	63.75	-0.126627	0.028633
66	F	11	1.2608	84	1.39816	-0.0165455
67	M	12	1.2983	>85	-0.653203	-0.16694
68	F	20	1.0958	72.25	0.132373	0.0601224
69	M	18	1.1612	55.75	0.878372	-0.0148604
70	F	16	1.8323	82.75	0.938987	-0.0650345
71	M	16	1.2599	69.25	-0.218046	0.0679191
72	M	12	1.1666	67.25	-0.0327254	0.131457
73	F	20	2.3286	76	0.577544	-0.347519
74	M	16	1.1964	76.25	-0.0433325	-0.0603549
75	M	16	1.1595	60.75	0.482873	0.0377794
76	M	16	1.1787	66.5	0.829282	0.106408
77	F	14	1.1614	61.25	1.13098	-0.0279789
78	M	18	1.0877	58.75	0.394317	-0.00864889
79	F	13	1.8378	83	-0.985312	-0.498181
80	F	18	1.1321	58.75	0.748175	0.153251
81	F	16	1.2113	62.5	0.361925	0.0558796
82	F	16	1.1716	66	0.103202	0.119561
83	F	14	2.2058	77.25	0.471371	-0.168136
84	M	18	1.6463	74.5	0.748691	0.0372708
85	M	18	1.2026	68.5	0.230951	-0.0445128
86	F	14	1.244	59.75	0.225767	0.10299
87	M	12	1.6788	>85	0.130204	-0.107709
88	M	18	1.1154	63.5	-0.598374	0.0666149
89	M	18	1.9594	84.5	1.76177	-0.028864
90	F	12	2.301	64.5	0.0783278	-0.032204
91	F	18	1.2006	62.75	0.794317	0.0407095
92	F	18	1.1234	81.75	1.23408	-0.0526087
93	M	18	1.1935	65.25	-0.540103	0.035056
94	M	12	1.1363	68.5	0.271191	0.074271
95	M	18	1.1455	>85	0.404809	-0.114309
96	F	20	1.2261	65.5	-0.115846	0.105151
97	F	16	1.3235	70	0.397878	0.0806126
98	F	16	1.2968	70.5	1.5562	0.10389
99	F	12	1.2246	71	0.0166175	0.0974954
100	M	14	1.4786	75.5	0.457667	0.102107
101	F	12	1.1404	61.5	-0.0979803	0.0165814
102	M	12	1.0843	68	0.994251	0.105709
103	F	16	1.133	55.75	0.250699	0.073287
104	F	16	2.195	72.75	-0.101489	-0.146359
105	M	12	1.4351	71	-0.491596	-0.00765194
106	M	16	1.1378	82	0.219957	0.0290406
107	F	18	1.1863	75.5	0.216359	0.0182372
108	F	13	1.1929	82.75	-0.593164	-0.0424972
109	F	12	1.4704	77	1.06431	0.00783948
110	F	14	1.0551	68.5	0.638374	0.118296
111	F	18	1.8946	83.75	1.22437	-0.371992
112	M	20	1.1277	62.75	1.21033	0.0204234
113	F	16	1.1482	55.5	0.632623	0.0910159
114	M	20	1.2308	73.25	0.233303	0.0694794
115	F	16	1.7157	79.5	0.0904231	-0.0193141
116	F	16	1.1593	64.25	0.204532	0.10064
117	M	16	1.1589	79	-0.146188	-0.0115311
118	M	20	1.1666	63	1.09044	-0.0268533
119	M	18	1.5033	82.25	1.05242	0.101005
120	F	12	1.1563	57.25	0.0887578	0.0632933
121	M	14	1.2033	57	0.778248	0.0351834
122	M	16	1.174	66.75	-1.03076	0.123806
123	M	16	1.1176	69.75	-0.31646	-0.0860076
124	F	16	1.1589	63.75	0.215986	0.0179048
125	F	18	1.036	66.25	-0.0180679	0.124785
126	M	20	1.0668	66.75	0.923982	0.127814
127	F	16	2.041	77	0.72403	0.0224309
128	M	18	1.2138	64.25	1.64696	-0.00324382

## Sheet: Fig_7c
Reblinded_ID	SEX	YrsEd	PiB	Age	LC_MTL_conn_NvR	PACC5_slopes
1	F	12	1.1992	76.25	0.133976	0.091605
2	M	12	1.7996	84	0.0232463	-0.0607509
3	F	16	1.4219	78.75	0.0981711	-0.272363
4	M	18	1.2146	69.75	0.0279747	0.0336959
5	M	9	1.1509	73.75	0.0195688	0.134577
6	F	16	1.2816	64.75	0.091077	0.032428
7	M	18	1.1763	80.75	0.0945727	0.041029
8	F	16	1.2053	67.25	0.0449727	0.11076
9	F	16	2.6038	70.5	0.0877238	-0.00337871
10	M	20	1.1806	77.25	0.0162171	0.110866
11	F	14	1.0877	70.75	0.068772	0.0565859
12	M	12	1.307	72	-0.0186476	-0.0145807
13	F	14	1.1686	60.5	0.0299328	0.0228846
14	F	14	1.1809	72.5	0.0681599	0.0511735
15	F	20	1.1244	50.25	0.0520584	0.012037
16	M	16	1.1588	54.5	0.0761598	-0.028692
17	F	13	2.5797	82.75	-0.00417979	-0.51347
18	M	18	1.747	63.5	0.0574671	-0.00459231
19	M	12	1.0818	75.5	-0.00741624	-0.0139504
20	F	16	1.3565	76.5	-0.0338416	0.0192743
21	F	18	1.2044	56.25	0.0394187	0.0948951
22	F	12	1.2339	80.75	0.130792	0.0649291
23	F	14	1.0965	63.5	0.00758719	0.0429898
24	F	17	1.5287	59.75	0.123315	0.120655
25	M	16	1.2421	77.75	0.103684	0.0463244
26	M	16	1.8514	>85	0.0357671	-0.0823278
27	M	20	1.1578	83	-0.0146455	-0.000114394
28	F	20	1.2332	68.25	0.139059	0.142376
29	F	16	1.177	60	0.0903334	-0.0405904
30	F	12	1.1989	65.5	0.0585614	0.054045
31	F	18	1.3437	68.25	0.0042191	0.092659
32	F	16	1.1765	60	0.0889533	0.0785164
33	F	12	1.1837	68.5	0.0865998	0.101579
34	M	16	1.173	63.25	0.00664863	-0.000273651
35	F	18	1.1503	73.25	-0.00387172	0.0914951
36	M	20	2.415	69.25	0.0705457	0.0194634
37	M	17	1.1438	75.5	0.0918781	0.01797
38	F	12	1.1852	66.75	0.0512045	-0.0151285
39	M	20	1.3886	76.75	-0.0032769	-0.087723
40	F	18	1.9513	71.5	0.0556328	0.00269303
41	M	14	1.4155	75	0.028375	-0.15603
42	F	12	1.2019	53.5	0.0430413	-0.0227065
43	M	16	2.1456	68.5	-0.0594459	-0.725094
44	F	16	1.1623	54.75	0.0370696	0.130549
45	F	16	1.1075	62.75	0.0255385	0.0426746
46	F	14	1.222	69.75	0.00634938	0.032041
47	M	18	1.7957	82.25	0.0648257	-0.0568255
48	M	20	1.4342	83.25	0.0431051	-0.160812
49	F	16	1.2176	65.75	0.173582	0.11277
50	F	12	2.0991	75.25	0.0573145	-0.317817
51	F	12	2.2902	78.75	0.0515226	-0.145623
52	F	18	1.2594	82.25	0.135897	0.0256147
53	M	16	1.1287	71.75	0.0546894	0.13584
54	M	18	1.2253	57.75	0.0746103	0.125607
55	M	12	2.3247	71	0.116061	0.0559315
56	F	16	1.1855	56.75	0.0415856	0.052431
57	M	14	1.2142	66.25	0.0109783	-0.196129
58	F	12	1.1585	77.5	0.0407604	0.136834
59	M	18	1.9825	69.75	0.0511357	0.0696809
60	F	12	1.3147	66.5	0.0282361	0.10428
61	M	16	1.151	79.25	0.0318546	-0.114626
62	F	18	1.1203	51.25	0.0408309	0.00583813
63	M	18	1.0714	66.75	0.0163976	-0.0377872
64	F	12	1.2161	69.5	0.113957	-0.0503062
65	F	18	1.2669	63.75	0.0894538	0.028633
66	F	11	1.2608	84	0.0259941	-0.0165455
67	M	12	1.2983	>85	-0.0113478	-0.16694
68	F	20	1.0958	72.25	-0.0141298	0.0601224
69	M	18	1.1612	55.75	0.110944	-0.0148604
70	F	16	1.8323	82.75	0.00377058	-0.0650345
71	M	16	1.2599	69.25	-0.0244835	0.0679191
72	M	12	1.1666	67.25	0.0803795	0.131457
73	F	20	2.3286	76	0.0322175	-0.347519
74	M	16	1.1964	76.25	0.00575209	-0.0603549
75	M	16	1.1595	60.75	0.0802066	0.0377794
76	M	16	1.1787	66.5	0.0350324	0.106408
77	F	14	1.1614	61.25	0.00341098	-0.0279789
78	M	18	1.0877	58.75	0.0599408	-0.00864889
79	F	13	1.8378	83	-0.025882	-0.498181
80	F	18	1.1321	58.75	0.148783	0.153251
81	F	16	1.2113	62.5	0.0987125	0.0558796
82	F	16	1.1716	66	0.0782844	0.119561
83	F	14	2.2058	77.25	0.040311	-0.168136
84	M	18	1.6463	74.5	0.0740899	0.0372708
85	M	18	1.2026	68.5	0.127962	-0.0445128
86	F	14	1.244	59.75	0.0905952	0.10299
87	M	12	1.6788	>85	-0.0155464	-0.107709
88	M	18	1.1154	63.5	0.0399459	0.0666149
89	M	18	1.9594	84.5	0.035325	-0.028864
90	F	12	2.301	64.5	0.0232538	-0.032204
91	F	18	1.2006	62.75	0.0241502	0.0407095
92	F	18	1.1234	81.75	0.00657618	-0.0526087
93	M	18	1.1935	65.25	0.0209939	0.035056
94	M	12	1.1363	68.5	0.0609448	0.074271
95	M	18	1.1455	>85	0.0360433	-0.114309
96	F	20	1.2261	65.5	0.0333557	0.105151
97	F	16	1.3235	70	0.0743218	0.0806126
98	F	16	1.2968	70.5	0.0747529	0.10389
99	F	12	1.2246	71	0.052171	0.0974954
100	M	14	1.4786	75.5	0.0404779	0.102107
101	F	12	1.1404	61.5	-0.00553105	0.0165814
102	M	12	1.0843	68	0.11835	0.105709
103	F	16	1.133	55.75	0.0719062	0.073287
104	F	16	2.195	72.75	0.0274048	-0.146359
105	M	12	1.4351	71	0.0196698	-0.00765194
106	M	16	1.1378	82	0.0584356	0.0290406
107	F	18	1.1863	75.5	0.0139404	0.0182372
108	F	13	1.1929	82.75	0.0368409	-0.0424972
109	F	12	1.4704	77	-0.0257252	0.00783948
110	F	14	1.0551	68.5	0.0628585	0.118296
111	F	18	1.8946	83.75	0.0352769	-0.371992
112	M	20	1.1277	62.75	0.0357203	0.0204234
113	F	16	1.1482	55.5	0.056078	0.0910159
114	M	20	1.2308	73.25	0.0540729	0.0694794
115	F	16	1.7157	79.5	-0.0107972	-0.0193141
116	F	16	1.1593	64.25	0.0337732	0.10064
117	M	16	1.1589	79	0.0728616	-0.0115311
118	M	20	1.1666	63	0.0718733	-0.0268533
119	M	18	1.5033	82.25	0.139049	0.101005
120	F	12	1.1563	57.25	0.141536	0.0632933
121	M	14	1.2033	57	0.160515	0.0351834
122	M	16	1.174	66.75	-0.000358451	0.123806
123	M	16	1.1176	69.75	0.111638	-0.0860076
124	F	16	1.1589	63.75	0.0398625	0.0179048
125	F	18	1.036	66.25	-0.0582138	0.124785
126	M	20	1.0668	66.75	0.0997919	0.127814
127	F	16	2.041	77	0.0178859	0.0224309
128	M	18	1.2138	64.25	-0.00113858	-0.00324382

## Sheet: LC ROI (NvR Brain activation)
MNI coordinates of functionally defined LC ROI (2mm-MNI152 template) based on Fig. 5a
X	Y	Z
47	43	18
47	44	18
41	45	18
42	45	18
47	45	18
42	43	19
47	43	19
42	44	19
41	45	19
42	45	19
42	43	20
42	44	20
41	45	20
42	45	20
41	43	21
41	44	21
42	44	21
41	45	21
40	43	22
41	43	22
40	44	22
41	44	22
42	44	22
41	45	22
40	43	23
41	43	23
42	43	23
40	44	23
41	44	23
42	44	23
43	45	25
43	46	25
43	45	26
41	46	26
42	46	26
43	46	26
43	45	27
41	46	27
42	46	27
43	46	27
41	46	28

## Sheet: LC ROI (NvR LC-MTL FC)
MNI coordinates of functionally defined LC ROI (2mm-MNI152 template) based on Fig. 7a
X	Y	Z
57	64	17
57	60	18
56	61	18
57	61	18
57	62	18
57	63	18
58	63	18
57	64	18
58	64	18
57	65	18
57	59	19
56	60	19
57	60	19
58	60	19
56	61	19
57	61	19
58	61	19
57	62	19
58	62	19
57	63	19
58	63	19
58	60	20
31	61	20
58	61	20
31	59	21
31	60	21
30	61	21
57	61	21
32	62	21
31	59	22
32	59	22
30	60	22
31	60	22
32	60	22
30	61	22
31	61	22
32	61	22
33	61	22
31	62	22
32	62	22
33	62	22
30	58	23
31	58	23
30	59	23
31	59	23
32	59	23
31	60	23
32	60	23
30	61	23
31	61	23
32	61	23
30	62	23
31	62	23
32	62	23
55	64	23
60	52	24
61	53	24
58	55	24
59	55	24
60	55	24
58	56	24
59	56	24
60	56	24
31	57	24
59	57	24
60	57	24
61	57	24
30	58	24
31	58	24
60	58	24
30	59	24
31	59	24
32	59	24
30	60	24
31	60	24
32	60	24
30	61	24
31	61	24
32	61	24
30	62	24
55	62	24
54	63	24
55	63	24
56	63	24
54	64	24
55	64	24
56	64	24
54	51	25
60	51	25
54	52	25
61	52	25
54	53	25
58	53	25
59	53	25
54	54	25
56	54	25
57	54	25
58	54	25
59	54	25
60	54	25
55	55	25
56	55	25
57	55	25
58	55	25
59	55	25
60	55	25
61	55	25
57	56	25
58	56	25
59	56	25
60	56	25
61	56	25
59	57	25
60	57	25
61	57	25
31	58	25
60	58	25
31	59	25
54	63	25
55	63	25
55	64	25
56	64	25
54	49	26
54	50	26
60	50	26
54	51	26
61	51	26
54	52	26
55	52	26
58	52	26
59	52	26
60	52	26
55	53	26
56	53	26
57	53	26
58	53	26
59	53	26
60	53	26
61	53	26
55	54	26
56	54	26
57	54	26
58	54	26
59	54	26
60	54	26
61	54	26
55	55	26
56	55	26
57	55	26
58	55	26
59	55	26
60	55	26
61	55	26
56	56	26
57	56	26
58	56	26
59	56	26
60	56	26
61	56	26
59	57	26
60	57	26
54	48	27
54	49	27
60	49	27
54	50	27
55	51	27
56	51	27
58	51	27
59	51	27
60	51	27
56	52	27
57	52	27
58	52	27
59	52	27
60	52	27
61	52	27
56	53	27
57	53	27
58	53	27
59	53	27
60	53	27
61	53	27
54	54	27
55	54	27
56	54	27
57	54	27
58	54	27
59	54	27
60	54	27
61	54	27
55	55	27
56	55	27
57	55	27
58	55	27
59	55	27
60	55	27
61	55	27
57	56	27
58	56	27
59	56	27
60	56	27
61	56	27
59	57	27
60	57	27
56	45	28
55	46	28
57	46	28
36	47	28
53	47	28
54	47	28
58	47	28
59	47	28
60	47	28
36	48	28
53	48	28
54	48	28
60	48	28
54	49	28
54	50	28
57	50	28
58	50	28
59	50	28
60	50	28
56	51	28
57	51	28
58	51	28
59	51	28
60	51	28
56	52	28
57	52	28
58	52	28
59	52	28
60	52	28
56	53	28
57	53	28
58	53	28
59	53	28
60	53	28
55	54	28
56	54	28
57	54	28
58	54	28
59	54	28
60	54	28
61	54	28
56	55	28
57	55	28
58	55	28
59	55	28
60	55	28
61	55	28
58	56	28
59	56	28
60	56	28
59	57	28
60	57	28
60	58	28
56	44	29
36	45	29
54	45	29
55	45	29
56	45	29
57	45	29
58	45	29
36	46	29
53	46	29
54	46	29
59	46	29
60	46	29
36	47	29
53	47	29
36	48	29
59	48	29
60	48	29
57	49	29
58	49	29
59	49	29
60	49	29
56	50	29
57	50	29
58	50	29
59	50	29
60	50	29
56	51	29
57	51	29
58	51	29
59	51	29
58	52	29
59	52	29
57	53	29
58	53	29
59	53	29
55	54	29
56	54	29
57	54	29
58	54	29
59	54	29
60	54	29
57	55	29
58	55	29
59	55	29
60	55	29
59	56	29
60	56	29
59	57	29
53	42	30
53	43	30
53	44	30
55	44	30
56	44	30
57	44	30
58	44	30
59	44	30
52	45	30
53	45	30
54	45	30
60	45	30
36	46	30
52	46	30
53	46	30
58	47	30
59	47	30
60	47	30
56	48	30
57	48	30
58	48	30
59	48	30
60	48	30
56	49	30
57	49	30
58	49	30
59	49	30
56	50	30
57	50	30
58	50	30
59	50	30
58	51	30
59	51	30
58	52	30
59	52	30
59	55	30
52	42	31
53	42	31
52	43	31
53	43	31
52	44	31
53	44	31
54	44	31
55	44	31
52	45	31
52	46	31
57	46	31
58	46	31
59	46	31
54	47	31
55	47	31
56	47	31
57	47	31
58	47	31
59	47	31
55	48	31
56	48	31
57	48	31
58	48	31
59	48	31
57	49	31
58	49	31
59	49	31
57	50	31
58	50	31
59	50	31
59	51	31
52	42	32
51	43	32
52	43	32
51	44	32
52	44	32
51	45	32
52	45	32
57	45	32
58	45	32
55	46	32
56	46	32
57	46	32
58	46	32
55	47	32
56	47	32
57	47	32
58	47	32
56	48	32
57	48	32
58	48	32
51	42	33
53	42	33
51	43	33
52	43	33
51	44	33
57	44	33
52	45	33
53	45	33
54	45	33
55	45	33
56	45	33
57	45	33
54	46	33
55	46	33
56	46	33
57	46	33
51	42	34
52	42	34
51	43	34
51	44	34
55	44	34
56	44	34
52	45	34
53	45	34
54	45	34
55	45	34
56	45	34
57	45	34
54	46	34
55	46	34
56	46	34
57	46	34
54	43	35
55	43	35
53	44	35
54	44	35
55	44	35
56	44	35
54	45	35
55	45	35
56	45	35
52	43	36
55	44	36
56	45	36
51	43	37
